# Supplementary material for: Checkpoint inhibition of origin firing prevents DNA topological stress
Source: Genes Dev. 2019 Nov 1;33(21-22):1539–54. doi: 10.1101/gad.328682.119 (PMC6824463; doi:10.1101/gad.328682.119)
Supplement: Supplemental Material [file supp_gad.328682.119_Supplemental_SuppTable2.xlsx]

## Sheet: HU supressors
GO analysis of the suppressors from the HU screen
Go term	P value	Number of genes	Genes
localization	0.00585794	238	YAL002W,YAL023C,YAL024C,YAL026C,YAR002C-A,YBL007C,YBL051C,YBL069W,YBL106C,YBR023C,YBR043C,YBR077C,YBR086C,YBR109C,YBR114W,YBR131W,YBR227C,YBR254C,YBR267W,YBR288C,YCL011C,YCL040W,YCL069W,YCR008W,YCR009C,YCR030C,YCR034W,YCR088W,YDL077C,YDL119C,YDL138W,YDL149W,YDL183C,YDL188C,YDL192W,YDL194W,YDL210W,YDL222C,YDL226C,YDR080W,YDR150W,YDR160W,YDR164C,YDR186C,YDR202C,YDR276C,YDR277C,YDR293C,YDR338C,YDR37…	GO:0051179
transport	0.015435	205	YAL002W,YAL023C,YAL024C,YAL026C,YAR002C-A,YBL007C,YBL051C,YBL069W,YBL106C,YBR043C,YBR077C,YBR109C,YBR131W,YBR227C,YBR254C,YBR267W,YBR288C,YCL011C,YCL040W,YCL069W,YCR009C,YCR030C,YCR034W,YDL077C,YDL119C,YDL138W,YDL149W,YDL183C,YDL192W,YDL194W,YDL210W,YDL222C,YDL226C,YDR080W,YDR150W,YDR160W,YDR164C,YDR186C,YDR202C,YDR276C,YDR277C,YDR338C,YDR375C,YDR384C,YDR414C,YDR506C,YDR525W-A,YEL062W,YEL063C,YEL…	GO:0006810
response to osmotic stress	0.0334975	24	YAL028W,YCR009C,YDR043C,YER019W,YHL007C,YHR114W,YIL147C,YJL128C,YKL129C,YLR113W,YLR332W,YMR037C,YMR039C,YMR070W,YMR172W,YNL091W,YNL307C,YNR031C,YOL116W,YOR008C,YPL180W,YPL239W,YPR065W,YPR075C	GO:0006970
establishment of localization	0.0345844	209	YAL002W,YAL023C,YAL024C,YAL026C,YAR002C-A,YBL007C,YBL051C,YBL069W,YBL106C,YBR043C,YBR077C,YBR109C,YBR131W,YBR227C,YBR254C,YBR267W,YBR288C,YCL011C,YCL040W,YCL069W,YCR009C,YCR030C,YCR034W,YDL077C,YDL119C,YDL138W,YDL149W,YDL183C,YDL192W,YDL194W,YDL210W,YDL222C,YDL226C,YDR080W,YDR150W,YDR160W,YDR164C,YDR186C,YDR202C,YDR276C,YDR277C,YDR338C,YDR375C,YDR384C,YDR414C,YDR477W,YDR506C,YDR525W-A,YEL062W,YEL…	GO:0051234
autophagy	0.0451919	43	YAL008W,YBL105C,YBR077C,YBR109C,YBR131W,YBR254C,YDL077C,YDL149W,YDL188C,YDL192W,YDR080W,YDR173C,YDR435C,YDR477W,YEL013W,YEL062W,YER125W,YFL021W,YFL033C,YFL038C,YGL124C,YGL168W,YGR163W,YGR223C,YJL164C,YJR031C,YKL006W,YKL203C,YKL213C,YKR003W,YLL042C,YLR113W,YLR332W,YML001W,YMR297W,YNL127W,YNL223W,YNL272C,YOR008C,YOR106W,YPL120W,YPL154C,YPL250C	GO:0006914

## Sheet: HU Enhancers
GO analysis of the enhancers from the HU screen
Go Term	P value	Number of genes	Genes
nucleic acid metabolic process	1.45e-07	199	YAL020C,YAL033W,YAL034C,YAL040C,YAR002W,YAR007C,YBL024W,YBL032W,YBR009C,YBR048W,YBR057C,YBR066C,YBR088C,YBR098W,YBR121C,YBR146W,YBR150C,YBR170C,YBR175W,YBR193C,YBR212W,YBR215W,YBR236C,YBR245C,YCL016C,YCL061C,YCR081W,YDL013W,YDL059C,YDL083C,YDL089W,YDL102W,YDL136W,YDL140C,YDL191W,YDL233W,YDR045C,YDR121W,YDR156W,YDR217C,YDR224C,YDR308C,YDR315C,YDR363W-A,YDR378C,YDR386W,YDR478W,YDR485C,YDR540C,YEL03…	GO:0090304
chromosome organization	4.8e-07	91	YAL011W,YAL034C,YAR002W,YAR007C,YBL032W,YBR009C,YBR088C,YBR098W,YBR107C,YBR175W,YBR195C,YBR215W,YBR231C,YBR245C,YCL016C,YCL061C,YDL013W,YDL059C,YDL089W,YDR071C,YDR121W,YDR224C,YDR260C,YDR334W,YDR356W,YDR363W-A,YDR386W,YDR485C,YER106W,YER116C,YER120W,YER161C,YER164W,YER177W,YFL037W,YGL048C,YGL116W,YGL244W,YGR188C,YGR270W,YHR081W,YHR118C,YHR164C,YHR167W,YHR191C,YIL131C,YJL065C,YJL092W,YJL168C,YJL17…	GO:0051276
RNA metabolic process	3.15e-06	171	YAL020C,YAL033W,YAL034C,YAL040C,YAR002W,YBL024W,YBL032W,YBR009C,YBR048W,YBR057C,YBR066C,YBR088C,YBR121C,YBR146W,YBR150C,YBR170C,YBR175W,YBR193C,YBR212W,YBR215W,YBR236C,YBR245C,YCL061C,YCR081W,YDL083C,YDL102W,YDL136W,YDL140C,YDL191W,YDL233W,YDR045C,YDR121W,YDR156W,YDR217C,YDR224C,YDR308C,YDR315C,YDR378C,YDR478W,YDR485C,YEL037C,YER112W,YER120W,YER139C,YER161C,YER164W,YER177W,YFL023W,YFR005C,YGL043W…	GO:0016070
organelle organization	4.5e-06	169	YAL010C,YAL011W,YAL029C,YAL034C,YAL040C,YAL055W,YAR002W,YAR007C,YBL032W,YBR009C,YBR048W,YBR088C,YBR098W,YBR107C,YBR170C,YBR175W,YBR195C,YBR212W,YBR215W,YBR231C,YBR245C,YCL016C,YCL061C,YCR079W,YDL013W,YDL029W,YDL059C,YDL088C,YDL089W,YDR071C,YDR121W,YDR224C,YDR260C,YDR334W,YDR356W,YDR363W-A,YDR386W,YDR393W,YDR485C,YDR498C,YEL030W,YER106W,YER112W,YER116C,YER120W,YER161C,YER164W,YER173W,YER177W,YFL03…	GO:0006996
nucleobase-containing compound metabolic process	1.01e-05	214	YAL020C,YAL033W,YAL034C,YAL040C,YAR002W,YAR007C,YBL024W,YBL032W,YBL068W,YBR009C,YBR048W,YBR057C,YBR066C,YBR088C,YBR098W,YBR111C,YBR121C,YBR146W,YBR150C,YBR170C,YBR175W,YBR193C,YBR212W,YBR215W,YBR236C,YBR242W,YBR245C,YCL016C,YCL061C,YCR081W,YDL013W,YDL059C,YDL083C,YDL089W,YDL102W,YDL136W,YDL140C,YDL191W,YDL233W,YDR045C,YDR121W,YDR156W,YDR217C,YDR224C,YDR308C,YDR315C,YDR363W-A,YDR378C,YDR386W,YDR44…	GO:0006139
cellular aromatic compound metabolic process	1.5e-05	220	YAL020C,YAL033W,YAL034C,YAL040C,YAR002W,YAR007C,YBL024W,YBL032W,YBL068W,YBR009C,YBR048W,YBR057C,YBR066C,YBR088C,YBR092C,YBR098W,YBR111C,YBR121C,YBR146W,YBR150C,YBR170C,YBR175W,YBR193C,YBR212W,YBR215W,YBR236C,YBR242W,YBR245C,YCL016C,YCL061C,YCR081W,YDL013W,YDL059C,YDL083C,YDL089W,YDL102W,YDL136W,YDL140C,YDL191W,YDL233W,YDR007W,YDR045C,YDR121W,YDR156W,YDR217C,YDR224C,YDR308C,YDR315C,YDR363W-A,YDR37…	GO:0006725
heterocycle metabolic process	2.66e-05	220	YAL020C,YAL033W,YAL034C,YAL040C,YAR002W,YAR007C,YBL024W,YBL032W,YBL068W,YBR009C,YBR048W,YBR057C,YBR066C,YBR088C,YBR092C,YBR098W,YBR111C,YBR121C,YBR146W,YBR150C,YBR170C,YBR175W,YBR193C,YBR212W,YBR215W,YBR236C,YBR242W,YBR245C,YCL016C,YCL061C,YCR081W,YDL013W,YDL059C,YDL083C,YDL089W,YDL102W,YDL136W,YDL140C,YDL191W,YDL233W,YDR007W,YDR045C,YDR121W,YDR156W,YDR217C,YDR224C,YDR308C,YDR315C,YDR363W-A,YDR37…	GO:0046483
organic cyclic compound metabolic process	0.000115818	222	YAL020C,YAL033W,YAL034C,YAL040C,YAR002W,YAR007C,YBL024W,YBL032W,YBL068W,YBR009C,YBR048W,YBR057C,YBR066C,YBR088C,YBR092C,YBR098W,YBR111C,YBR121C,YBR146W,YBR150C,YBR170C,YBR175W,YBR193C,YBR212W,YBR215W,YBR236C,YBR242W,YBR245C,YCL016C,YCL061C,YCR048W,YCR081W,YDL013W,YDL059C,YDL083C,YDL089W,YDL102W,YDL136W,YDL140C,YDL191W,YDL233W,YDR007W,YDR045C,YDR121W,YDR156W,YDR217C,YDR224C,YDR308C,YDR315C,YDR363W…	GO:1901360
cellular component organization	0.000213835	212	YAL010C,YAL011W,YAL029C,YAL034C,YAL040C,YAL055W,YAR002W,YAR007C,YBL032W,YBL068W,YBR009C,YBR048W,YBR057C,YBR066C,YBR088C,YBR093C,YBR098W,YBR107C,YBR170C,YBR175W,YBR195C,YBR212W,YBR215W,YBR231C,YBR245C,YCL016C,YCL061C,YCR079W,YDL013W,YDL029W,YDL059C,YDL088C,YDL089W,YDR071C,YDR104C,YDR121W,YDR156W,YDR224C,YDR260C,YDR334W,YDR356W,YDR363W-A,YDR386W,YDR393W,YDR437W,YDR485C,YDR498C,YEL030W,YEL058W,YER10…	GO:0016043
sister chromatid cohesion	0.00022738	19	YBR088C,YBR107C,YBR245C,YCL016C,YCL061C,YER106W,YGR188C,YHR191C,YJR135C,YML034W,YMR048W,YMR078C,YNL273W,YOL094C,YOR014W,YOR144C,YPL008W,YPR046W,YPR141C	GO:0007062
cellular component organization or biogenesis	0.000245027	240	YAL010C,YAL011W,YAL029C,YAL033W,YAL034C,YAL040C,YAL055W,YAL059W,YAR002W,YAR007C,YBL032W,YBL068W,YBR009C,YBR048W,YBR057C,YBR066C,YBR088C,YBR093C,YBR098W,YBR107C,YBR146W,YBR170C,YBR175W,YBR195C,YBR212W,YBR215W,YBR231C,YBR245C,YCL016C,YCL061C,YCR079W,YDL013W,YDL029W,YDL059C,YDL083C,YDL088C,YDL089W,YDL136W,YDL191W,YDR071C,YDR104C,YDR121W,YDR156W,YDR224C,YDR260C,YDR334W,YDR356W,YDR363W-A,YDR378C,YDR38…	GO:0071840
DNA replication	0.000350029	32	YAR007C,YBR057C,YBR088C,YBR098W,YCL016C,YCL061C,YDL102W,YDR121W,YDR217C,YER164W,YHR118C,YHR164C,YHR191C,YIL131C,YIR008C,YJL026W,YJL168C,YJL194W,YJR043C,YKL113C,YLR430W,YMR048W,YMR078C,YNL068C,YNL218W,YNL273W,YOL006C,YOL094C,YOL146W,YOR080W,YOR144C,YOR279C	GO:0006260
regulation of macromolecule metabolic process	0.000503657	135	YAL033W,YAL034C,YAL040C,YAL055W,YAR002W,YBL032W,YBR009C,YBR066C,YBR088C,YBR098W,YBR150C,YBR170C,YBR175W,YBR193C,YBR212W,YBR215W,YBR245C,YBR246W,YCL016C,YCL061C,YCR081W,YDL059C,YDL130W,YDL233W,YDR121W,YDR217C,YDR224C,YDR308C,YDR315C,YDR334W,YDR382W,YDR485C,YEL037C,YER106W,YER112W,YER120W,YER139C,YER161C,YER164W,YER177W,YFL023W,YFR009W,YGL043W,YGL048C,YGL116W,YGL173C,YGL215W,YGL244W,YGL253W,YGR048W…	GO:0060255
regulation of gene expression	0.000508684	112	YAL033W,YAL034C,YAL040C,YAR002W,YBL032W,YBR009C,YBR066C,YBR088C,YBR150C,YBR175W,YBR193C,YBR212W,YBR215W,YBR245C,YBR246W,YCL061C,YCR081W,YDL233W,YDR121W,YDR217C,YDR224C,YDR308C,YDR315C,YDR334W,YDR485C,YEL037C,YER112W,YER120W,YER139C,YER161C,YER164W,YER177W,YFL023W,YFR009W,YGL043W,YGL048C,YGL173C,YGL244W,YGL253W,YGR122W,YGR158C,YGR200C,YGR270W,YGR288W,YHL027W,YHR077C,YHR081W,YHR118C,YIL017C,YIL131C…	GO:0010468
negative regulation of biological process	0.00146748	98	YAL033W,YAR002W,YBL032W,YBR009C,YBR057C,YBR066C,YBR088C,YBR098W,YBR126C,YBR170C,YBR175W,YBR193C,YBR212W,YBR245C,YCL061C,YCR081W,YDL233W,YDR121W,YDR217C,YDR224C,YDR308C,YDR315C,YDR334W,YDR386W,YEL037C,YER112W,YER120W,YER161C,YER164W,YER173W,YER177W,YGL043W,YGL048C,YGL116W,YGL173C,YGL244W,YGR048W,YGR122W,YGR158C,YGR188C,YGR270W,YHL027W,YHR077C,YHR081W,YHR082C,YHR118C,YIL017C,YIL131C,YJL020C,YJL065C…	GO:0048519
regulation of metabolic process	0.00186313	139	YAL033W,YAL034C,YAL040C,YAL055W,YAR002W,YBL032W,YBR009C,YBR066C,YBR088C,YBR098W,YBR150C,YBR170C,YBR175W,YBR193C,YBR212W,YBR215W,YBR245C,YBR246W,YCL016C,YCL061C,YCR079W,YCR081W,YDL059C,YDL130W,YDL233W,YDR121W,YDR217C,YDR224C,YDR308C,YDR315C,YDR334W,YDR382W,YDR485C,YEL037C,YER106W,YER112W,YER120W,YER139C,YER161C,YER164W,YER177W,YFL023W,YFR009W,YGL043W,YGL048C,YGL116W,YGL173C,YGL215W,YGL244W,YGL253W…	GO:0019222
negative regulation of gene expression	0.00208929	68	YAL033W,YAR002W,YBL032W,YBR009C,YBR066C,YBR088C,YBR175W,YBR193C,YBR212W,YBR245C,YCL061C,YCR081W,YDL233W,YDR121W,YDR224C,YDR308C,YDR315C,YDR334W,YEL037C,YER112W,YER120W,YER161C,YER177W,YGL043W,YGL173C,YGL244W,YGR122W,YGR158C,YGR270W,YHL027W,YHR077C,YHR081W,YHR118C,YIL131C,YJL065C,YJL124C,YJL168C,YJL194W,YKL009W,YKL032C,YKL208W,YKR082W,YKR101W,YLL013C,YLR398C,YLR438C-A,YML121W,YMR116C,YNL016W,YNL06…	GO:0010629
mitotic cell cycle process	0.00223064	55	YAL040C,YBR088C,YBR098W,YBR107C,YBR170C,YBR215W,YCL016C,YCL061C,YDL089W,YDR002W,YDR217C,YDR260C,YDR356W,YDR386W,YER173W,YER177W,YFL037W,YGL060W,YGL116W,YGL173C,YGR152C,YGR188C,YHL027W,YHR191C,YIL131C,YIL138C,YIL153W,YIR006C,YJL194W,YJR135C,YKL048C,YKL049C,YKR028W,YKR088C,YLL003W,YLR182W,YLR330W,YML034W,YMR048W,YMR078C,YMR198W,YNL068C,YNL273W,YOL006C,YOR014W,YOR026W,YOR038C,YOR119C,YOR144C,YOR301W…	GO:1903047
regulation of nucleobase-containing compound metabolic process	0.00227828	95	YAL034C,YAL040C,YAR002W,YBL032W,YBR009C,YBR066C,YBR088C,YBR098W,YBR150C,YBR170C,YBR175W,YBR193C,YBR212W,YBR215W,YBR245C,YCL016C,YCL061C,YCR081W,YDL059C,YDL233W,YDR121W,YDR217C,YDR224C,YDR308C,YDR485C,YEL037C,YER120W,YER139C,YER161C,YER164W,YER177W,YFL023W,YGL043W,YGL048C,YGL173C,YGL244W,YGL253W,YGR048W,YGR122W,YGR200C,YGR270W,YGR288W,YHL027W,YHR081W,YHR118C,YIL017C,YIL131C,YIL153W,YIL154C,YJL065C…	GO:0019219
negative regulation of nucleobase-containing compound metabolic process	0.00297805	52	YAR002W,YBL032W,YBR009C,YBR066C,YBR088C,YBR170C,YBR175W,YBR193C,YBR245C,YCL061C,YCR081W,YDL233W,YDR121W,YDR217C,YDR224C,YDR308C,YEL037C,YER120W,YER161C,YER164W,YER177W,YGL043W,YGL244W,YGR048W,YGR122W,YGR270W,YHL027W,YHR118C,YIL131C,YJL065C,YJL092W,YJL168C,YJL194W,YKL032C,YKL208W,YKR082W,YKR101W,YML121W,YMR048W,YNL068C,YNL206C,YNL273W,YNR010W,YOL006C,YOL012C,YOR038C,YOR080W,YOR119C,YOR213C,YOR279C…	GO:0045934
RNA catabolic process	0.00300926	31	YAL033W,YBL032W,YBR170C,YBR212W,YDL102W,YDR315C,YER112W,YGL048C,YGL173C,YGR048W,YGR122W,YGR158C,YHR077C,YHR081W,YJL124C,YJL208C,YJR043C,YKL009W,YKL113C,YKL149C,YKL208W,YLL013C,YLR398C,YLR438C-A,YNL016W,YNL288W,YOL012C,YOL021C,YOL149W,YPL178W,YPR189W	GO:0006401
negative regulation of macromolecule metabolic process	0.00353921	77	YAL033W,YAR002W,YBL032W,YBR009C,YBR066C,YBR088C,YBR170C,YBR175W,YBR193C,YBR212W,YBR245C,YCL061C,YCR081W,YDL233W,YDR121W,YDR217C,YDR224C,YDR308C,YDR315C,YDR334W,YEL037C,YER112W,YER120W,YER161C,YER164W,YER177W,YGL043W,YGL173C,YGL244W,YGR048W,YGR122W,YGR158C,YGR270W,YHL027W,YHR077C,YHR081W,YHR118C,YIL131C,YJL065C,YJL092W,YJL124C,YJL168C,YJL194W,YKL009W,YKL032C,YKL208W,YKR082W,YKR101W,YLL013C,YLR398C…	GO:0010605
mitotic sister chromatid cohesion	0.00356897	14	YBR088C,YBR107C,YCL016C,YCL061C,YHR191C,YJR135C,YML034W,YMR048W,YMR078C,YNL273W,YOR144C,YPL008W,YPR046W,YPR141C	GO:0007064
negative regulation of metabolic process	0.00380342	80	YAL033W,YAR002W,YBL032W,YBR009C,YBR066C,YBR088C,YBR170C,YBR175W,YBR193C,YBR212W,YBR245C,YCL061C,YCR081W,YDL233W,YDR121W,YDR217C,YDR224C,YDR308C,YDR315C,YDR334W,YEL037C,YER112W,YER120W,YER161C,YER164W,YER177W,YGL043W,YGL173C,YGL244W,YGR048W,YGR122W,YGR158C,YGR270W,YHL027W,YHR077C,YHR081W,YHR082C,YHR118C,YIL017C,YIL131C,YJL065C,YJL092W,YJL124C,YJL168C,YJL194W,YJR100C,YKL009W,YKL032C,YKL208W,YKR082W…	GO:0009892
sister chromatid segregation	0.00401058	30	YBR088C,YBR107C,YBR245C,YCL016C,YCL061C,YDR260C,YDR356W,YER106W,YER177W,YFL037W,YGL116W,YGR188C,YHR191C,YJR135C,YKL049C,YKR088C,YML034W,YMR048W,YMR078C,YNL273W,YOL006C,YOL094C,YOR014W,YOR026W,YOR038C,YOR144C,YPL008W,YPR046W,YPR119W,YPR141C	GO:0000819
nucleosome organization	0.00472068	20	YAL011W,YBR009C,YBR195C,YBR215W,YBR231C,YBR245C,YDR121W,YDR224C,YDR334W,YDR485C,YER164W,YJL168C,YLR085C,YML041C,YML074C,YNL206C,YOR038C,YPL075W,YPR018W,YPR133C	GO:0034728
mitotic cell cycle	0.00517884	56	YAL040C,YBR088C,YBR098W,YBR107C,YBR170C,YBR215W,YCL016C,YCL061C,YDL089W,YDR002W,YDR217C,YDR260C,YDR356W,YDR386W,YER173W,YER177W,YFL037W,YGL060W,YGL116W,YGL173C,YGR152C,YGR188C,YHL027W,YHR191C,YIL131C,YIL138C,YIL153W,YIR006C,YJL194W,YJR135C,YKL048C,YKL049C,YKR028W,YKR083C,YKR088C,YLL003W,YLR182W,YLR330W,YML034W,YMR048W,YMR078C,YMR198W,YNL068C,YNL273W,YOL006C,YOR014W,YOR026W,YOR038C,YOR119C,YOR144C…	GO:0000278
mitotic sister chromatid segregation	0.00586505	27	YBR088C,YBR107C,YCL016C,YCL061C,YDR260C,YDR356W,YER177W,YFL037W,YGL116W,YGR188C,YHR191C,YJR135C,YKL049C,YKR088C,YML034W,YMR048W,YMR078C,YNL273W,YOL006C,YOR014W,YOR026W,YOR038C,YOR144C,YPL008W,YPR046W,YPR119W,YPR141C	GO:0000070
DNA-dependent DNA replication	0.00803994	27	YAR007C,YBR057C,YBR088C,YBR098W,YCL061C,YDL102W,YDR121W,YER164W,YHR118C,YHR164C,YIL131C,YIR008C,YJL168C,YJL194W,YJR043C,YKL113C,YLR430W,YMR048W,YMR078C,YNL068C,YNL218W,YNL273W,YOL006C,YOL094C,YOL146W,YOR144C,YOR279C	GO:0006261
maintenance of DNA repeat elements	0.0101309	11	YBR088C,YCL016C,YCL061C,YDL089W,YDR363W-A,YHR191C,YKL113C,YML034W,YMR048W,YMR078C,YNL273W	GO:0043570
regulation of RNA metabolic process	0.0140431	85	YAL034C,YAL040C,YAR002W,YBL032W,YBR009C,YBR066C,YBR088C,YBR150C,YBR175W,YBR193C,YBR212W,YBR215W,YBR245C,YCL061C,YCR081W,YDL233W,YDR121W,YDR217C,YDR224C,YDR308C,YDR485C,YEL037C,YER120W,YER139C,YER161C,YER164W,YER177W,YFL023W,YGL043W,YGL048C,YGL173C,YGL244W,YGL253W,YGR122W,YGR200C,YGR270W,YGR288W,YHL027W,YHR081W,YHR118C,YIL017C,YIL131C,YIL153W,YIL154C,YJL065C,YJL168C,YJL176C,YJL194W,YKL032C,YKL110C…	GO:0051252
regulation of biological process	0.0141083	177	YAL033W,YAL034C,YAL040C,YAL055W,YAR002W,YBL032W,YBL104C,YBR009C,YBR057C,YBR066C,YBR088C,YBR098W,YBR126C,YBR150C,YBR170C,YBR175W,YBR193C,YBR201W,YBR203W,YBR212W,YBR215W,YBR245C,YBR246W,YCL016C,YCL061C,YCR079W,YCR081W,YDL029W,YDL059C,YDL089W,YDL130W,YDL233W,YDR121W,YDR217C,YDR224C,YDR260C,YDR308C,YDR315C,YDR334W,YDR356W,YDR363W-A,YDR382W,YDR386W,YDR485C,YEL037C,YER106W,YER112W,YER120W,YER139C,YER16…	GO:0050789
histone exchange	0.0198518	9	YAL011W,YBR231C,YBR245C,YDR334W,YDR485C,YER164W,YJL168C,YLR085C,YML041C	GO:0043486
biological regulation	0.0200152	206	YAL033W,YAL034C,YAL040C,YAL055W,YAR002W,YAR007C,YBL032W,YBL104C,YBR009C,YBR057C,YBR066C,YBR088C,YBR093C,YBR098W,YBR126C,YBR150C,YBR170C,YBR175W,YBR187W,YBR193C,YBR201W,YBR203W,YBR212W,YBR215W,YBR245C,YBR246W,YCL016C,YCL061C,YCR079W,YCR081W,YDL013W,YDL029W,YDL059C,YDL089W,YDL130W,YDL233W,YDR002W,YDR121W,YDR156W,YDR217C,YDR224C,YDR260C,YDR308C,YDR315C,YDR334W,YDR356W,YDR363W-A,YDR382W,YDR386W,YDR48…	GO:0065007
RNA biosynthetic process	0.0212706	89	YAL034C,YAL040C,YAR002W,YBR009C,YBR066C,YBR088C,YBR121C,YBR150C,YBR175W,YBR193C,YBR215W,YBR245C,YCL061C,YCR081W,YDL140C,YDL233W,YDR045C,YDR156W,YDR217C,YDR224C,YDR308C,YDR485C,YEL037C,YER120W,YER139C,YER161C,YER164W,YER177W,YFL023W,YGL043W,YGL048C,YGL173C,YGL244W,YGL253W,YGR122W,YGR200C,YGR270W,YGR288W,YHL027W,YHR118C,YHR167W,YIL017C,YIL131C,YIL153W,YIL154C,YIR008C,YJL065C,YJL148W,YJL168C,YJL176C…	GO:0032774
nuclear chromosome segregation	0.0232248	33	YBR088C,YBR098W,YBR107C,YBR245C,YCL016C,YCL061C,YDR260C,YDR356W,YDR386W,YER106W,YER177W,YFL037W,YGL116W,YGR188C,YHR191C,YJR135C,YKL049C,YKR083C,YKR088C,YML034W,YMR048W,YMR078C,YNL273W,YOL006C,YOL094C,YOR014W,YOR026W,YOR038C,YOR144C,YPL008W,YPR046W,YPR119W,YPR141C	GO:0098813
regulation of transcription DNA-templated	0.0275992	80	YAL034C,YAL040C,YAR002W,YBR009C,YBR066C,YBR088C,YBR150C,YBR175W,YBR193C,YBR215W,YBR245C,YCL061C,YCR081W,YDL233W,YDR121W,YDR217C,YDR224C,YDR308C,YDR485C,YEL037C,YER120W,YER139C,YER161C,YER164W,YER177W,YFL023W,YGL043W,YGL048C,YGL173C,YGL244W,YGL253W,YGR122W,YGR200C,YGR270W,YGR288W,YHL027W,YHR118C,YIL017C,YIL131C,YIL153W,YIL154C,YJL065C,YJL168C,YJL176C,YJL194W,YKL032C,YKL110C,YKL139W,YKR082W,YKR101W…	GO:0006355
transcription DNA-templated	0.0279724	88	YAL034C,YAL040C,YAR002W,YBR009C,YBR066C,YBR088C,YBR121C,YBR150C,YBR175W,YBR193C,YBR215W,YBR245C,YCL061C,YCR081W,YDL140C,YDL233W,YDR045C,YDR156W,YDR217C,YDR224C,YDR308C,YDR485C,YEL037C,YER120W,YER139C,YER161C,YER164W,YER177W,YFL023W,YGL043W,YGL048C,YGL173C,YGL244W,YGL253W,YGR122W,YGR200C,YGR270W,YGR288W,YHL027W,YHR118C,YHR167W,YIL017C,YIL131C,YIL153W,YIL154C,YJL065C,YJL148W,YJL168C,YJL176C,YJL194W…	GO:0006351
negative regulation of cellular macromolecule biosynthetic process	0.0282794	55	YAR002W,YBR009C,YBR066C,YBR088C,YBR170C,YBR175W,YBR193C,YBR212W,YBR245C,YCL061C,YCR081W,YDL233W,YDR121W,YDR217C,YDR224C,YDR308C,YEL037C,YER120W,YER161C,YER164W,YER177W,YGL043W,YGL173C,YGL244W,YGR048W,YGR122W,YGR270W,YHL027W,YHR118C,YIL131C,YJL065C,YJL168C,YJL194W,YKL032C,YKR082W,YKR101W,YML121W,YMR048W,YMR116C,YNL068C,YNL069C,YNL206C,YNL273W,YNL288W,YNR010W,YOL006C,YOL012C,YOR038C,YOR080W,YOR119C…	GO:2000113
regulation of cellular macromolecule biosynthetic process	0.0288702	100	YAL034C,YAL040C,YAR002W,YBL032W,YBR009C,YBR066C,YBR088C,YBR150C,YBR170C,YBR175W,YBR193C,YBR212W,YBR215W,YBR245C,YBR246W,YCL016C,YCL061C,YCR081W,YDL059C,YDL233W,YDR121W,YDR217C,YDR224C,YDR308C,YDR485C,YEL037C,YER120W,YER139C,YER161C,YER164W,YER177W,YFL023W,YFR009W,YGL043W,YGL048C,YGL173C,YGL244W,YGL253W,YGR048W,YGR122W,YGR200C,YGR270W,YGR288W,YHL027W,YHR118C,YIL017C,YIL131C,YIL153W,YIL154C,YJL065C…	GO:2000112
nucleic acid-templated transcription	0.0313063	88	YAL034C,YAL040C,YAR002W,YBR009C,YBR066C,YBR088C,YBR121C,YBR150C,YBR175W,YBR193C,YBR215W,YBR245C,YCL061C,YCR081W,YDL140C,YDL233W,YDR045C,YDR156W,YDR217C,YDR224C,YDR308C,YDR485C,YEL037C,YER120W,YER139C,YER161C,YER164W,YER177W,YFL023W,YGL043W,YGL048C,YGL173C,YGL244W,YGL253W,YGR122W,YGR200C,YGR270W,YGR288W,YHL027W,YHR118C,YHR167W,YIL017C,YIL131C,YIL153W,YIL154C,YJL065C,YJL148W,YJL168C,YJL176C,YJL194W…	GO:0097659
regulation of nitrogen compound metabolic process	0.0319893	121	YAL034C,YAL040C,YAL055W,YAR002W,YBL032W,YBR009C,YBR066C,YBR088C,YBR098W,YBR150C,YBR170C,YBR175W,YBR193C,YBR212W,YBR215W,YBR245C,YBR246W,YCL016C,YCL061C,YCR081W,YDL059C,YDL130W,YDL233W,YDR121W,YDR217C,YDR224C,YDR308C,YDR382W,YDR485C,YEL037C,YER106W,YER120W,YER139C,YER161C,YER164W,YER177W,YFL023W,YFR009W,YGL043W,YGL048C,YGL116W,YGL173C,YGL215W,YGL244W,YGL253W,YGR048W,YGR122W,YGR200C,YGR270W,YGR288W…	GO:0051171
regulation of nucleic acid-templated transcription	0.0350396	80	YAL034C,YAL040C,YAR002W,YBR009C,YBR066C,YBR088C,YBR150C,YBR175W,YBR193C,YBR215W,YBR245C,YCL061C,YCR081W,YDL233W,YDR121W,YDR217C,YDR224C,YDR308C,YDR485C,YEL037C,YER120W,YER139C,YER161C,YER164W,YER177W,YFL023W,YGL043W,YGL048C,YGL173C,YGL244W,YGL253W,YGR122W,YGR200C,YGR270W,YGR288W,YHL027W,YHR118C,YIL017C,YIL131C,YIL153W,YIL154C,YJL065C,YJL168C,YJL176C,YJL194W,YKL032C,YKL110C,YKL139W,YKR082W,YKR101W…	GO:1903506
regulation of RNA biosynthetic process	0.0350396	80	YAL034C,YAL040C,YAR002W,YBR009C,YBR066C,YBR088C,YBR150C,YBR175W,YBR193C,YBR215W,YBR245C,YCL061C,YCR081W,YDL233W,YDR121W,YDR217C,YDR224C,YDR308C,YDR485C,YEL037C,YER120W,YER139C,YER161C,YER164W,YER177W,YFL023W,YGL043W,YGL048C,YGL173C,YGL244W,YGL253W,YGR122W,YGR200C,YGR270W,YGR288W,YHL027W,YHR118C,YIL017C,YIL131C,YIL153W,YIL154C,YJL065C,YJL168C,YJL176C,YJL194W,YKL032C,YKL110C,YKL139W,YKR082W,YKR101W…	GO:2001141
negative regulation of macromolecule biosynthetic process	0.0384928	55	YAR002W,YBR009C,YBR066C,YBR088C,YBR170C,YBR175W,YBR193C,YBR212W,YBR245C,YCL061C,YCR081W,YDL233W,YDR121W,YDR217C,YDR224C,YDR308C,YEL037C,YER120W,YER161C,YER164W,YER177W,YGL043W,YGL173C,YGL244W,YGR048W,YGR122W,YGR270W,YHL027W,YHR118C,YIL131C,YJL065C,YJL168C,YJL194W,YKL032C,YKR082W,YKR101W,YML121W,YMR048W,YMR116C,YNL068C,YNL069C,YNL206C,YNL273W,YNL288W,YNR010W,YOL006C,YOL012C,YOR038C,YOR080W,YOR119C…	GO:0010558
cell cycle process	0.0435038	79	YAL040C,YAR007C,YBR009C,YBR057C,YBR088C,YBR098W,YBR107C,YBR170C,YBR175W,YBR215W,YBR245C,YCL016C,YCL061C,YDL029W,YDL089W,YDR002W,YDR104C,YDR217C,YDR260C,YDR356W,YDR386W,YER106W,YER132C,YER173W,YER177W,YFL037W,YFR039C,YGL060W,YGL116W,YGL173C,YGL250W,YGR152C,YGR188C,YHL027W,YHR118C,YHR164C,YHR191C,YIL017C,YIL131C,YIL138C,YIL153W,YIR006C,YJL168C,YJL194W,YJR135C,YKL048C,YKL049C,YKR028W,YKR083C,YKR088C…	GO:0022402
nuclear division	0.0474191	40	YAR007C,YBR088C,YBR098W,YBR107C,YCL016C,YCL061C,YDL089W,YDR260C,YDR356W,YDR386W,YER106W,YER173W,YER177W,YFL037W,YGL116W,YGL250W,YGR188C,YHR191C,YJL168C,YJR135C,YKL049C,YKR088C,YLR182W,YML034W,YML074C,YMR048W,YMR078C,YNL273W,YOL006C,YOR014W,YOR026W,YOR038C,YOR119C,YOR144C,YOR368W,YPL008W,YPL194W,YPR046W,YPR119W,YPR141C	GO:0000280

## Sheet: Phleo Supressors
GO analysis of the suppressors from the phleo screen
Go Term	P value	Number of genes	Genes
vesicle-mediated transport	5.76539e-10	109	YAL002W,YAL007C,YAL024C,YAL026C,YAR002C-A,YAR014C,YBL007C,YBL017C,YBL078C,YBL106C,YBR080C,YBR164C,YBR246W,YBR288C,YCL001W,YCR009C,YCR030C,YCR034W,YDL100C,YDL137W,YDL192W,YDL222C,YDL226C,YDL229W,YDR003W,YDR080W,YDR126W,YDR153C,YDR164C,YDR189W,YDR320C,YDR348C,YDR372C,YDR486C,YER083C,YER123W,YFL034W,YGL005C,YGL124C,YGL212W,YGL263W,YGR086C,YGR261C,YGR295C,YHL019C,YHR012W,YHR016C,YHR108W,YHR142W,YIL04…	GO:0016192
organic substance transport	1.75981e-06	176	YAL002W,YAL007C,YAL026C,YAL067C,YAR002C-A,YBL017C,YBL051C,YBL078C,YBL089W,YBR041W,YBR080C,YBR147W,YBR164C,YBR165W,YBR230C,YBR288C,YBR290W,YCL011C,YCL040W,YCR032W,YDL100C,YDL137W,YDL149W,YDL192W,YDL194W,YDL210W,YDL226C,YDL229W,YDR057W,YDR080W,YDR091C,YDR126W,YDR135C,YDR153C,YDR164C,YDR189W,YDR335W,YDR352W,YDR372C,YDR375C,YDR384C,YDR414C,YDR486C,YEL063C,YER019C-A,YER063W,YFL010W-A,YFL011W,YFL042C,Y…	GO:0071702
cellular localization	5.28747e-06	178	YAL002W,YAL007C,YAL024C,YAL026C,YAR002C-A,YAR014C,YBL017C,YBL051C,YBL078C,YBR080C,YBR164C,YBR165W,YBR230C,YBR246W,YBR288C,YBR290W,YCL001W,YCL011C,YCR008W,YCR009C,YCR032W,YCR034W,YCR088W,YDL006W,YDL029W,YDL100C,YDL137W,YDL149W,YDL192W,YDL220C,YDL226C,YDL229W,YDR057W,YDR080W,YDR091C,YDR126W,YDR153C,YDR164C,YDR189W,YDR335W,YDR372C,YDR375C,YDR409W,YDR414C,YDR477W,YDR486C,YER019C-A,YER063W,YER083C,YER…	GO:0051641
amide transport	9.08588e-06	139	YAL002W,YAL007C,YAL026C,YAL067C,YAR002C-A,YBL017C,YBL051C,YBL078C,YBR080C,YBR164C,YBR165W,YBR230C,YBR288C,YBR290W,YCL011C,YCR032W,YDL100C,YDL137W,YDL149W,YDL192W,YDL226C,YDL229W,YDR057W,YDR080W,YDR091C,YDR126W,YDR153C,YDR164C,YDR189W,YDR335W,YDR372C,YDR375C,YDR414C,YDR486C,YER019C-A,YER063W,YGL005C,YGL092W,YGL124C,YGL212W,YGL263W,YGR100W,YGR163W,YGR261C,YGR295C,YHL019C,YHR005C-A,YHR012W,YHR108W,Y…	GO:0042886
protein transport	9.43258e-06	135	YAL002W,YAL007C,YAL026C,YAR002C-A,YBL017C,YBL051C,YBL078C,YBR080C,YBR164C,YBR165W,YBR230C,YBR288C,YBR290W,YCL011C,YCR032W,YDL100C,YDL137W,YDL149W,YDL192W,YDL226C,YDL229W,YDR057W,YDR080W,YDR091C,YDR126W,YDR153C,YDR164C,YDR189W,YDR335W,YDR372C,YDR375C,YDR414C,YDR486C,YER019C-A,YER063W,YGL005C,YGL092W,YGL124C,YGL212W,YGL263W,YGR100W,YGR163W,YGR261C,YGR295C,YHL019C,YHR005C-A,YHR012W,YHR108W,YHR142W,Y…	GO:0015031
nitrogen compound transport	9.79276e-06	158	YAL002W,YAL007C,YAL026C,YAL067C,YAR002C-A,YBL017C,YBL051C,YBL078C,YBL089W,YBR080C,YBR147W,YBR164C,YBR165W,YBR230C,YBR288C,YBR290W,YCL011C,YCR032W,YDL100C,YDL137W,YDL149W,YDL192W,YDL210W,YDL226C,YDL229W,YDR057W,YDR080W,YDR091C,YDR126W,YDR135C,YDR153C,YDR164C,YDR189W,YDR335W,YDR352W,YDR372C,YDR375C,YDR384C,YDR414C,YDR486C,YEL063C,YER019C-A,YER063W,YFL010W-A,YGL005C,YGL092W,YGL124C,YGL139W,YGL212W,Y…	GO:0071705
establishment of protein localization	1.44157e-05	138	YAL002W,YAL007C,YAL026C,YAR002C-A,YBL017C,YBL051C,YBL078C,YBR080C,YBR164C,YBR165W,YBR230C,YBR288C,YBR290W,YCL011C,YCR032W,YDL100C,YDL137W,YDL149W,YDL192W,YDL226C,YDL229W,YDR057W,YDR080W,YDR091C,YDR126W,YDR153C,YDR164C,YDR189W,YDR335W,YDR372C,YDR375C,YDR414C,YDR486C,YER019C-A,YER063W,YER083C,YER147C,YGL005C,YGL092W,YGL124C,YGL212W,YGL263W,YGR100W,YGR163W,YGR261C,YGR295C,YHL019C,YHR005C-A,YHR012W,Y…	GO:0045184
peptide transport	1.47456e-05	136	YAL002W,YAL007C,YAL026C,YAR002C-A,YBL017C,YBL051C,YBL078C,YBR080C,YBR164C,YBR165W,YBR230C,YBR288C,YBR290W,YCL011C,YCR032W,YDL100C,YDL137W,YDL149W,YDL192W,YDL226C,YDL229W,YDR057W,YDR080W,YDR091C,YDR126W,YDR153C,YDR164C,YDR189W,YDR335W,YDR372C,YDR375C,YDR414C,YDR486C,YER019C-A,YER063W,YGL005C,YGL092W,YGL124C,YGL212W,YGL263W,YGR100W,YGR163W,YGR261C,YGR295C,YHL019C,YHR005C-A,YHR012W,YHR108W,YHR142W,Y…	GO:0015833
macromolecule localization	3.43292e-05	177	YAL002W,YAL007C,YAL024C,YAL026C,YAR002C-A,YAR014C,YBL017C,YBL051C,YBL078C,YBR041W,YBR080C,YBR164C,YBR165W,YBR230C,YBR288C,YBR290W,YCL001W,YCL011C,YCR008W,YCR032W,YCR088W,YDL029W,YDL100C,YDL137W,YDL149W,YDL192W,YDL226C,YDL229W,YDR057W,YDR080W,YDR091C,YDR126W,YDR153C,YDR164C,YDR189W,YDR335W,YDR372C,YDR375C,YDR414C,YDR486C,YER019C-A,YER063W,YER083C,YER140W,YER147C,YFL042C,YFR023W,YGL005C,YGL092W,YGL…	GO:0033036
transport	3.5595e-05	227	YAL002W,YAL007C,YAL024C,YAL026C,YAL067C,YAR002C-A,YAR014C,YBL007C,YBL017C,YBL051C,YBL078C,YBL089W,YBL106C,YBR041W,YBR054W,YBR080C,YBR147W,YBR164C,YBR165W,YBR230C,YBR246W,YBR288C,YBR290W,YCL001W,YCL011C,YCL040W,YCR009C,YCR030C,YCR032W,YCR034W,YCR037C,YDL100C,YDL137W,YDL149W,YDL192W,YDL194W,YDL210W,YDL222C,YDL226C,YDL229W,YDR003W,YDR057W,YDR080W,YDR091C,YDR126W,YDR135C,YDR153C,YDR164C,YDR189W,YDR27…	GO:0006810
establishment of localization	6.97223e-05	232	YAL002W,YAL007C,YAL024C,YAL026C,YAL067C,YAR002C-A,YAR014C,YBL007C,YBL017C,YBL051C,YBL078C,YBL089W,YBL106C,YBR041W,YBR054W,YBR080C,YBR147W,YBR164C,YBR165W,YBR230C,YBR246W,YBR288C,YBR290W,YCL001W,YCL011C,YCL040W,YCR009C,YCR030C,YCR032W,YCR034W,YCR037C,YDL029W,YDL100C,YDL137W,YDL149W,YDL192W,YDL194W,YDL210W,YDL222C,YDL226C,YDL229W,YDR003W,YDR057W,YDR080W,YDR091C,YDR126W,YDR135C,YDR153C,YDR164C,YDR18…	GO:0051234
protein localization	7.85214e-05	161	YAL002W,YAL007C,YAL024C,YAL026C,YAR002C-A,YAR014C,YBL017C,YBL051C,YBL078C,YBR080C,YBR164C,YBR165W,YBR230C,YBR288C,YBR290W,YCL001W,YCL011C,YCR008W,YCR032W,YCR088W,YDL029W,YDL100C,YDL137W,YDL149W,YDL192W,YDL226C,YDL229W,YDR057W,YDR080W,YDR091C,YDR126W,YDR153C,YDR164C,YDR189W,YDR335W,YDR372C,YDR375C,YDR414C,YDR486C,YER019C-A,YER063W,YER083C,YER140W,YER147C,YGL005C,YGL092W,YGL124C,YGL212W,YGL263W,YGR…	GO:0008104
localization	8.91323e-05	258	YAL002W,YAL007C,YAL024C,YAL026C,YAL067C,YAR002C-A,YAR014C,YBL007C,YBL017C,YBL051C,YBL078C,YBL089W,YBL106C,YBR041W,YBR054W,YBR080C,YBR147W,YBR164C,YBR165W,YBR230C,YBR246W,YBR288C,YBR290W,YCL001W,YCL011C,YCL040W,YCR008W,YCR009C,YCR030C,YCR032W,YCR034W,YCR037C,YCR088W,YDL006W,YDL029W,YDL100C,YDL137W,YDL149W,YDL192W,YDL194W,YDL210W,YDL220C,YDL222C,YDL226C,YDL229W,YDR003W,YDR057W,YDR080W,YDR091C,YDR12…	GO:0051179
Golgi vesicle transport	0.000112052	54	YAL007C,YAL026C,YAR002C-A,YBL017C,YBL078C,YBL106C,YBR080C,YBR164C,YBR288C,YCL001W,YDL100C,YDL192W,YDL226C,YDR153C,YDR189W,YDR372C,YER083C,YGL005C,YGR261C,YHL019C,YHR108W,YHR142W,YIL044C,YIL076W,YJL024C,YJL029C,YJL031C,YJL036W,YJL204C,YLL050C,YLR170C,YLR268W,YLR330W,YML012W,YML067C,YMR237W,YNL041C,YNL044W,YNL051W,YNR026C,YOL018C,YOR016C,YOR075W,YOR106W,YOR216C,YOR357C,YPL051W,YPL085W,YPL145C,YPL19…	GO:0048193
intracellular transport	0.000198197	127	YAL002W,YAL007C,YAL026C,YAR002C-A,YBL017C,YBL051C,YBL078C,YBR164C,YBR165W,YBR230C,YBR246W,YBR288C,YBR290W,YCL011C,YCR032W,YCR034W,YDL100C,YDL137W,YDL192W,YDL226C,YDL229W,YDR057W,YDR080W,YDR091C,YDR126W,YDR153C,YDR189W,YDR335W,YDR486C,YER019C-A,YER063W,YFL042C,YGL092W,YGL124C,YGL212W,YGL263W,YGR100W,YGR261C,YGR295C,YHL019C,YHR005C-A,YHR012W,YHR108W,YHR142W,YIL022W,YIL044C,YIL063C,YIL076W,YIL115C,Y…	GO:0046907
post-Golgi vesicle-mediated transport	0.000198403	29	YAL026C,YBL017C,YBL106C,YBR080C,YBR164C,YBR288C,YDL192W,YDL226C,YDR153C,YDR372C,YGR261C,YHL019C,YHR108W,YJL024C,YJL029C,YJL204C,YLL050C,YLR170C,YLR330W,YMR237W,YOL018C,YOR106W,YPL051W,YPL145C,YPL195W,YPL259C,YPR017C,YPR029C,YPR032W	GO:0006892
establishment of localization in cell	0.000396434	132	YAL002W,YAL007C,YAL026C,YAR002C-A,YBL017C,YBL051C,YBL078C,YBR164C,YBR165W,YBR230C,YBR246W,YBR288C,YBR290W,YCL011C,YCR032W,YCR034W,YDL029W,YDL100C,YDL137W,YDL192W,YDL226C,YDL229W,YDR057W,YDR080W,YDR091C,YDR126W,YDR153C,YDR189W,YDR335W,YDR375C,YDR477W,YDR486C,YER019C-A,YER063W,YFL042C,YGL092W,YGL124C,YGL212W,YGL263W,YGR100W,YGR261C,YGR295C,YHL019C,YHR005C-A,YHR012W,YHR108W,YHR142W,YIL022W,YIL044C,Y…	GO:0051649
cellular protein localization	0.0017576	133	YAL002W,YAL007C,YAL024C,YAL026C,YAR002C-A,YAR014C,YBL017C,YBL051C,YBL078C,YBR080C,YBR164C,YBR165W,YBR230C,YBR288C,YBR290W,YCL001W,YCL011C,YCR008W,YCR032W,YCR088W,YDL029W,YDL100C,YDL137W,YDL149W,YDL192W,YDL226C,YDL229W,YDR057W,YDR080W,YDR091C,YDR126W,YDR335W,YDR372C,YDR375C,YDR414C,YER019C-A,YER063W,YER083C,YER140W,YER147C,YGL005C,YGL092W,YGL124C,YGL212W,YGL263W,YGR086C,YGR092W,YGR100W,YGR163W,YGR…	GO:0034613
cellular macromolecule localization	0.00514273	135	YAL002W,YAL007C,YAL024C,YAL026C,YAR002C-A,YAR014C,YBL017C,YBL051C,YBL078C,YBR080C,YBR164C,YBR165W,YBR230C,YBR288C,YBR290W,YCL001W,YCL011C,YCR008W,YCR032W,YCR088W,YDL029W,YDL100C,YDL137W,YDL149W,YDL192W,YDL226C,YDL229W,YDR057W,YDR080W,YDR091C,YDR126W,YDR335W,YDR372C,YDR375C,YDR414C,YER019C-A,YER063W,YER083C,YER140W,YER147C,YFR023W,YGL005C,YGL092W,YGL124C,YGL212W,YGL263W,YGR086C,YGR092W,YGR100W,YGR…	GO:0070727
vacuolar transport	0.00974443	38	YAL002W,YBL017C,YBL078C,YBR147W,YBR164C,YBR288C,YBR290W,YCR034W,YDR153C,YDR352W,YDR486C,YGL124C,YGL263W,YGR261C,YGR295C,YHL019C,YHR108W,YIL076W,YJL024C,YJL029C,YJL036W,YJR044C,YKL041W,YKR001C,YLR083C,YLR170C,YLR360W,YMR004W,YMR171C,YNL297C,YOL018C,YOL129W,YOR106W,YPL120W,YPL195W,YPL259C,YPR029C,YPR079W	GO:0007034
intracellular protein transport	0.0255682	93	YAL002W,YAL007C,YAL026C,YAR002C-A,YBL017C,YBL051C,YBL078C,YBR164C,YBR165W,YBR230C,YBR288C,YBR290W,YCL011C,YCR032W,YDL100C,YDL137W,YDL192W,YDL229W,YDR057W,YDR080W,YDR091C,YDR126W,YDR335W,YER019C-A,YER063W,YGL092W,YGL124C,YGL212W,YGL263W,YGR100W,YGR261C,YGR295C,YHL019C,YHR005C-A,YHR012W,YHR108W,YIL022W,YIL063C,YIL115C,YJL010C,YJL024C,YJL031C,YJL034W,YJL036W,YJL053W,YJL154C,YJR010C-A,YKL122C,YKL195W…	GO:0006886
protein localization to organelle	0.0322583	87	YAL002W,YAL007C,YAL024C,YAR002C-A,YBL017C,YBL078C,YBR164C,YBR230C,YBR288C,YBR290W,YCL001W,YCR088W,YDL029W,YDL100C,YDL149W,YDR080W,YDR372C,YDR375C,YDR414C,YER019C-A,YER083C,YER140W,YER147C,YGL005C,YGL092W,YGL124C,YGL212W,YGL263W,YGR086C,YGR163W,YGR261C,YGR295C,YHR005C-A,YHR079C,YHR108W,YIL005W,YIL022W,YIL063C,YIL115C,YJL024C,YJL034W,YJL036W,YJL053W,YJL076W,YJL154C,YJL178C,YJR010C-A,YKL122C,YKL195W…	GO:0033365
protein localization to endoplasmic reticulum	0.0380139	20	YAL007C,YAR002C-A,YCL001W,YDL100C,YDR414C,YER019C-A,YER140W,YIL005W,YJL034W,YJR010C-A,YKL122C,YLL024C,YLR378C,YML055W,YOL111C,YOR016C,YOR164C,YPL085W,YPL094C,YPL210C	GO:0070972

## Sheet: Phleo Enhancers
GO analysis of the enhancers from the phleo screen
GO term	p-Value	number of genes	Genes
regulation of biological process	6.31e-05	176	YAL023C,YAL034C,YAL040C,YAL055W,YAL058W,YAR019C,YBL005W,YBL009W,YBL016W,YBL021C,YBL032W,YBL047C,YBL079W,YBR034C,YBR057C,YBR058C,YBR088C,YBR126C,YBR132C,YBR150C,YBR185C,YBR201W,YBR203W,YCL061C,YCR077C,YCR079W,YCR081W,YDL020C,YDL081C,YDL111C,YDL130W,YDR006C,YDR073W,YDR099W,YDR121W,YDR123C,YDR174W,YDR201W,YDR260C,YDR289C,YDR293C,YDR318W,YDR334W,YDR363W-A,YDR382W,YDR460W,YDR463W,YDR490C,YDR496C,YDR49…	GO:0050789
regulation of cellular process	0.000104733	166	YAL023C,YAL034C,YAL040C,YAL055W,YAL058W,YAR019C,YBL005W,YBL009W,YBL016W,YBL021C,YBL032W,YBL047C,YBL079W,YBR034C,YBR057C,YBR058C,YBR088C,YBR126C,YBR150C,YBR185C,YBR201W,YBR203W,YCL061C,YCR077C,YCR081W,YDL020C,YDL081C,YDL130W,YDR006C,YDR073W,YDR099W,YDR121W,YDR123C,YDR174W,YDR201W,YDR260C,YDR289C,YDR293C,YDR318W,YDR363W-A,YDR382W,YDR460W,YDR463W,YDR490C,YDR496C,YDR499W,YEL012W,YER020W,YER035W,YER05…	GO:0050794
regulation of metabolic process	0.000565938	133	YAL034C,YAL040C,YAL055W,YAR019C,YBL005W,YBL016W,YBL021C,YBL032W,YBL079W,YBR034C,YBR058C,YBR088C,YBR150C,YBR185C,YCL061C,YCR077C,YCR079W,YCR081W,YDL020C,YDL081C,YDL111C,YDL130W,YDR073W,YDR099W,YDR121W,YDR123C,YDR174W,YDR293C,YDR318W,YDR334W,YDR382W,YDR460W,YDR463W,YDR490C,YDR496C,YEL012W,YER035W,YER054C,YER106W,YER161C,YER164W,YER177W,YFL023W,YGL014W,YGL019W,YGL043W,YGL066W,YGL116W,YGL131C,YGL169W…	GO:0019222
regulation of macromolecule metabolic process	0.00117899	126	YAL034C,YAL040C,YAL055W,YAR019C,YBL005W,YBL016W,YBL021C,YBL032W,YBL079W,YBR034C,YBR088C,YBR150C,YBR185C,YCL061C,YCR077C,YCR081W,YDL020C,YDL081C,YDL111C,YDL130W,YDR073W,YDR099W,YDR121W,YDR123C,YDR174W,YDR293C,YDR318W,YDR334W,YDR382W,YDR460W,YDR463W,YDR490C,YDR496C,YER035W,YER054C,YER106W,YER161C,YER164W,YER177W,YFL023W,YGL014W,YGL019W,YGL043W,YGL066W,YGL116W,YGL131C,YGL169W,YGL215W,YGL237C,YGL244W…	GO:0060255
cytoplasmic translation	0.00202278	35	YBL027W,YBL072C,YBL087C,YBL092W,YBR048W,YCR077C,YDL081C,YDL082W,YDL130W,YDL136W,YDR382W,YDR500C,YER074W,YFL023W,YFR032C-A,YGL031C,YGR027C,YGR085C,YHL033C,YHR021C,YIL133C,YJR094W-A,YKR094C,YLR048W,YLR061W,YLR185W,YLR192C,YLR448W,YNL067W,YNL069C,YNL162W,YNL244C,YOR167C,YPL203W,YPR043W	GO:0002181
regulation of cellular metabolic process	0.00243311	123	YAL034C,YAL040C,YAL055W,YAR019C,YBL005W,YBL016W,YBL021C,YBL032W,YBL079W,YBR034C,YBR058C,YBR088C,YBR150C,YBR185C,YCL061C,YCR077C,YCR081W,YDL020C,YDL081C,YDL130W,YDR073W,YDR099W,YDR121W,YDR123C,YDR174W,YDR293C,YDR318W,YDR382W,YDR460W,YDR463W,YDR490C,YDR496C,YEL012W,YER035W,YER054C,YER106W,YER161C,YER164W,YER177W,YFL023W,YGL014W,YGL019W,YGL043W,YGL066W,YGL116W,YGL131C,YGL169W,YGL215W,YGL227W,YGL237C…	GO:0031323
regulation of primary metabolic process	0.00287112	121	YAL034C,YAL040C,YAL055W,YAR019C,YBL005W,YBL016W,YBL021C,YBL032W,YBL079W,YBR034C,YBR058C,YBR088C,YBR150C,YBR185C,YCL061C,YCR077C,YCR081W,YDL020C,YDL081C,YDL130W,YDR073W,YDR099W,YDR121W,YDR123C,YDR174W,YDR293C,YDR318W,YDR382W,YDR460W,YDR463W,YDR490C,YDR496C,YEL012W,YER035W,YER054C,YER106W,YER161C,YER164W,YER177W,YFL023W,YGL014W,YGL019W,YGL043W,YGL066W,YGL116W,YGL131C,YGL169W,YGL215W,YGL227W,YGL237C…	GO:0080090
regulation of nitrogen compound metabolic process	0.00587786	117	YAL034C,YAL040C,YAL055W,YAR019C,YBL005W,YBL016W,YBL021C,YBL032W,YBL079W,YBR034C,YBR088C,YBR150C,YBR185C,YCL061C,YCR077C,YCR081W,YDL020C,YDL081C,YDL130W,YDR073W,YDR099W,YDR121W,YDR123C,YDR174W,YDR293C,YDR318W,YDR382W,YDR460W,YDR463W,YDR490C,YDR496C,YER035W,YER054C,YER106W,YER161C,YER164W,YER177W,YFL023W,YGL014W,YGL019W,YGL043W,YGL066W,YGL116W,YGL131C,YGL169W,YGL215W,YGL237C,YGL244W,YGL252C,YGL253W…	GO:0051171
cellular component organization	0.0109374	192	YAL011W,YAL014C,YAL029C,YAL034C,YAL040C,YAL055W,YAR007C,YAR019C,YAR029W,YBL009W,YBL032W,YBL043W,YBL047C,YBL068W,YBL079W,YBR005W,YBR010W,YBR023C,YBR034C,YBR048W,YBR057C,YBR088C,YBR093C,YBR107C,YBR180W,YBR185C,YBR269C,YCL061C,YCR077C,YCR079W,YDL013W,YDL088C,YDR099W,YDR121W,YDR156W,YDR174W,YDR201W,YDR260C,YDR293C,YDR318W,YDR334W,YDR363W-A,YDR393W,YDR437W,YDR490C,YDR493W,YDR498C,YDR499W,YEL061C,YER00…	GO:0016043
regulation of gene expression	0.0372864	99	YAL034C,YAL040C,YBL005W,YBL016W,YBL021C,YBL032W,YBL079W,YBR034C,YBR088C,YBR150C,YBR185C,YCL061C,YCR077C,YCR081W,YDL020C,YDL111C,YDR073W,YDR121W,YDR123C,YDR174W,YDR293C,YDR334W,YDR460W,YDR463W,YDR490C,YDR496C,YER035W,YER161C,YER164W,YER177W,YFL023W,YGL014W,YGL019W,YGL043W,YGL066W,YGL131C,YGL169W,YGL237C,YGL244W,YGL252C,YGL253W,YGR122W,YGR200C,YGR270W,YHL027W,YIL128W,YIL133C,YIR023W,YJL110C,YJL115W…	GO:0010468
biological regulation	0.0388208	192	YAL023C,YAL034C,YAL040C,YAL055W,YAL058W,YAR007C,YAR019C,YBL005W,YBL009W,YBL016W,YBL021C,YBL032W,YBL047C,YBL079W,YBR034C,YBR057C,YBR058C,YBR088C,YBR093C,YBR126C,YBR132C,YBR150C,YBR185C,YBR187W,YBR201W,YBR203W,YCL061C,YCR077C,YCR079W,YCR081W,YDL013W,YDL020C,YDL081C,YDL111C,YDL130W,YDR006C,YDR073W,YDR099W,YDR121W,YDR123C,YDR156W,YDR174W,YDR201W,YDR260C,YDR289C,YDR293C,YDR318W,YDR334W,YDR363W-A,YDR38…	GO:0065007
