# Supplementary material for: Checkpoint inhibition of origin firing prevents DNA topological stress
Source: Genes Dev. 2019 Nov 1;33(21-22):1539–54. doi: 10.1101/gad.328682.119 (PMC6824463; doi:10.1101/gad.328682.119)
Supplement: Supplemental Material [file supp_gad.328682.119_Supplemental_SuppTable3.xlsx]

## Sheet: Sheet1
SUPPRESSORS						ENHANCERS
ORF	Name	GIS_Ph	GIS_HU	GIS_combined		ORF	Name	GIS_Ph	GIS_HU	GIS_combined
YMR220W	ERG8	36.36	11.37	47.73		YLR339C	YLR339C	-100.1	-74.06	-174.16
YCR057C	PWP2	35.39	12.6	47.99		YBR146W	MRPS9	-109.8	-47.2	-157
YPL270W	MDL2	34.68	13.49	48.17		YHR200W	RPN10	-111.8	-37.78	-149.58
YLR252W	YLR252W	35.66	12.73	48.39		YOL012C	HTZ1	-98.76	-40.81	-139.57
YHR130C	YHR130C	37.46	11.16	48.62		YKL009W	MRT4	-101.6	-37.27	-138.87
YGL024W	YGL024W	35.61	13.13	48.74		YLR061W	RPL22A	-102.6	-34.8	-137.4
YJR139C	HOM6	37.19	11.61	48.8		YBR011C	IPP1	-81.01	-53.99	-135
YDL114W	YDL114W	37.54	11.6	49.14		YBR111C	YSA1	-85.8	-47.31	-133.11
YKR071C	DRE2	38.11	11.48	49.59		YGL116W	CDC20	-74.95	-57.14	-132.09
YLR153C	ACS2	36.46	13.14	49.6		YNL288W	CAF40	-66.81	-63.41	-130.22
YNL136W	EAF7	36.36	13.45	49.81		YDR382W	RPP2B	-99.75	-30.31	-130.06
YJR075W	HOC1	38.25	11.82	50.07		YNL067W	RPL9B	-111.9	-17.01	-128.91
YMR290C	HAS1	34.88	15.3	50.18		YMR048W	CSM3	-76.03	-51.69	-127.72
YKL203C	TOR2	39.2	11.54	50.74		YKR082W	NUP133	-80.88	-44.53	-125.41
YLR242C	ARV1	36.6	15.02	51.62		YNL106C	INP52	-83.71	-40.69	-124.4
YGR093W	YGR093W	39.81	11.9	51.71		YLR185W	RPL37A	-107.3	-11.38	-118.68
YNR015W	SMM1	38.65	13.26	51.91		YDR498C	SEC20	-92.55	-25.22	-117.77
YJL204C	RCY1	35.78	16.89	52.67		YOR026W	BUB3	-98.73	-16.9	-115.63
YLR031W	YLR031W	37.81	15.11	52.92		YMR060C	SAM37	-72.26	-39.91	-112.17
YOR276W	CAF20	37.91	15.49	53.4		YFL023W	BUD27	-89.76	-20.06	-109.82
YOR325W	YOR325W	40.22	13.27	53.49		YBL068W	PRS4	-69.85	-39.27	-109.12
YMR049C	ERB1	37.22	16.28	53.5		YDR260C	SWM1	-53.48	-54.39	-107.87
YMR010W	YMR010W	40.53	13.05	53.58		YDR378C	LSM6	-81.08	-26.52	-107.6
YHR041C	SRB2	40.45	13.36	53.81		YOR030W	DFG16	-84.22	-22.83	-107.05
YDR239C	YDR239C	42.68	11.21	53.89		YGR188C	BUB1	-79.15	-27.48	-106.63
YHR146W	CRP1	35.72	18.31	54.03		YOL050C	:::GAL11	-67.68	-35.82	-103.5
YGR078C	PAC10	34.47	19.72	54.19		YBR187W	GDT1	-52.63	-50.52	-103.15
YFL033C	RIM15	42.06	12.23	54.29		YDR156W	RPA14	-54.72	-48.14	-102.86
YJL031C	BET4	37.46	16.89	54.35		YLR448W	RPL6B	-88.64	-13.9	-102.54
YHR050W	SMF2	40.58	13.82	54.4		YJR152W	DAL5	-54.39	-47.67	-102.06
YMR115W	FMP24	40.68	13.8	54.48		YGR135W	PRE9	-68.3	-32	-100.3
YJR046W	TAH11	37.57	17.08	54.65		YHR021C	RPS27B	-70.88	-28.84	-99.72
YGL035C	MIG1	35.77	18.88	54.65		YGR101W	PCP1	-80.47	-18.69	-99.16
YAL024C	LTE1	36.41	18.42	54.83		YBR126C	TPS1	-75.1	-23.46	-98.56
YOR037W	CYC2	42.4	12.67	55.07		YBR107C	IML3	-64.75	-33.45	-98.2
YKL202W	YKL202W	36.94	18.91	55.85		YPL177C	CUP9	-60.27	-36.83	-97.1
YML094W	GIM5	40.02	16.18	56.2		YMR198W	CIK1	-61.6	-33.81	-95.41
YNL267W	PIK1	39.26	17.17	56.43		YNL171C	0	-54.99	-40.36	-95.35
YPR056W	TFB4	44.5	12.14	56.64		YGL253W	HXK2	-82.08	-12.85	-94.93
YJL024C	APS3	37.48	19.39	56.87		YHL027W	RIM101	-57.82	-36.98	-94.8
YPR041W	TIF5	44.09	12.91	57		YLR422W	YLR422W	-84.54	-10.15	-94.69
YOR178C	GAC1	43.99	13.22	57.21		YNL294C	RIM21	-71.71	-22.93	-94.64
YLR088W	GAA1	40.15	17.4	57.55		YBR057C	MUM2	-41.06	-53.32	-94.38
YLR065C	YLR065C	34.45	23.14	57.59		YGL215W	CLG1	-82.04	-11.23	-93.27
YOR133W	EFT1	37.73	19.91	57.64		YBR093C	PHO5	-70.07	-21.55	-91.62
YBL083C	YBL083C	39.76	18.82	58.58		YLR024C	UBR2	-76.32	-14.66	-90.98
YPR161C	SGV1	44.15	14.44	58.59		YML093W	UTP14	-63.94	-26.58	-90.52
YOR212W	STE4	44.33	14.44	58.77		YJL123C	MTC1	-43.17	-46.95	-90.12
YNL113W	RPC19	46.25	12.88	59.13		YER119C-A	YER119C-A	-57.17	-31.97	-89.14
YMR316W	DIA1	40.71	18.61	59.32		YER132C	PMD1	-75.46	-12.97	-88.43
YPL244C	HUT1	37.65	21.82	59.47		YCL061C	MRC1	-52	-36.01	-88.01
YGL133W	ITC1	45.29	14.28	59.57		YPL101W	ELP4	-70.63	-14.95	-85.58
YIL013C	PDR11	45.2	14.67	59.87		YLR166C	SEC10	-32.96	-52.61	-85.57
YGL225W	VRG4	47.7	12.2	59.9		YNL161W	CBK1	-57.59	-27.22	-84.81
YCL033C	YCL033C	47.07	12.93	60		YOL006C	TOP1	-56.77	-27.68	-84.45
YKL166C	TPK3	36.33	24.24	60.57		YPR133C	SPN1	-51.7	-32.28	-83.98
YOR277C	YOR277C	49	11.77	60.77		YKL032C	IXR1	-44.78	-37.27	-82.05
YER083C	GET2	49.41	11.67	61.08		YDR363W-A	SEM1	-50.76	-30.87	-81.63
YDR276C	PMP3	43.73	17.42	61.15		YPL213W	LEA1	-54.24	-27.36	-81.6
YBR288C	APM3	43.42	17.82	61.24		YPR141C	KAR3	-65.29	-15.88	-81.17
YGL124C	MON1	46.05	15.56	61.61		YKL110C	KTI12	-70.44	-10.42	-80.86
YPR021C	AGC1	45.01	16.68	61.69		YNL069C	RPL16B	-70.03	-10.63	-80.66
YGR163W	GTR2	50.22	11.58	61.8		YPR119W	CLB2	-59.31	-20.6	-79.91
YNL219C	ALG9	44.64	17.36	62		YHL029C	OCA5	-68.74	-10.78	-79.52
YCL011C	GBP2	49.5	12.5	62		YOL078W	AVO1	-54	-25.37	-79.37
YOL121C	RPS19A	47.84	14.31	62.15		YDR174W	HMO1	-68.9	-10.24	-79.14
YLR401C	DUS3	34.81	27.37	62.18		YGL045W	RIM8	-63.96	-14.81	-78.77
YNL066W	SUN4	40.76	21.89	62.65		YAL040C	CLN3	-61.28	-17.47	-78.75
YDL027C	YDL027C	42.37	20.54	62.91		YPL008W	CHL1	-54.15	-21.98	-76.13
YOR074C	CDC21	41.24	22.12	63.36		YNL016W	PUB1	-64.93	-10.88	-75.81
YML001W	YPT7	51.4	12.22	63.62		YGR085C	RPL11B	-63.92	-11.5	-75.42
YOR207C	RET1	51.88	11.82	63.7		YBL036C	YBL036C	-62.06	-13.23	-75.29
YMR251W	GTO3	45.01	19.04	64.05		YPL080C	YPL080C	-52.44	-22.14	-74.58
YOR016C	ERP4	48.27	15.82	64.09		YPL086C	ELP3	-53.13	-21.38	-74.51
YOR002W	ALG6	48.78	15.5	64.28		YMR078C	CTF18	-43.43	-30.52	-73.95
YDL149W	ATG9	46.76	17.65	64.41		YGR122W	YGR122W	-50.33	-23.32	-73.65
YHL007C	STE20	45.29	20.8	66.09		YMR154C	RIM13	-57.29	-15.27	-72.56
YML031W	NDC1	44.52	21.86	66.38		YCR079W	PTC6	-61.53	-10.84	-72.37
YPL004C	LSP1	50.63	15.82	66.45		YNL032W	SIW14	-60.67	-11.05	-71.72
YKL200C	YKL200C	50.97	15.76	66.73		YBL032W	HEK2	-26.07	-44.64	-70.71
YOR303W	CPA1	50.76	16.14	66.9		YPL178W	CBC2	-40.65	-28.46	-69.11
YNR008W	LRO1	49.98	17.12	67.1		YGL011C	SCL1	-53.74	-15.02	-68.76
YNR026C	SEC12	46.23	21.21	67.44		YLR198C	YLR198C	-56.16	-12.58	-68.74
YML019W	OST6	55.54	12.07	67.61		YGL007W	YGL007W	-58.55	-9.538	-68.088
YOR160W	MTR10	54.69	13.21	67.9		YGR200C	ELP2	-42.99	-25.08	-68.07
YGR061C	ADE6	43.42	25.98	69.4		YKL048C	ELM1	-41.08	-26.44	-67.52
YNL307C	MCK1	52.82	16.75	69.57		YDR478W	SNM1	-51.94	-15.25	-67.19
YHR004C	NEM1	55.85	13.82	69.67		YKL139W	CTK1	-19.85	-47.24	-67.09
YDR253C	MET32	49.24	20.9	70.14		YGR157W	CHO2	-57.32	-9.626	-66.946
YML008C	ERG6	58.28	12.12	70.4		YJL061W	NUP82	-37.48	-28.72	-66.2
YCL063W	VAC17	54.16	16.47	70.63		YLR192C	HCR1	-37.72	-28.08	-65.8
YLL011W	SOF1	42.86	27.78	70.64		YOR336W	KRE5	-40.94	-24.85	-65.79
YNL197C	WHI3	54.02	16.62	70.64		YOL036W	YOL036W	-51.58	-13.8	-65.38
YMR047C	NUP116	45.61	25.31	70.92		YOR039W	CKB2	-50.59	-14.32	-64.91
YKL122C	SRP21	48.23	22.78	71.01		YGR152C	RSR1	-48.49	-16.19	-64.68
YNL255C	GIS2	54.68	16.38	71.06		YOR261C	RPN8	-46.68	-17.73	-64.41
YCL047C	YCL047C	47.82	23.9	71.72		YMR312W	ELP6	-42.62	-21.54	-64.16
YJR069C	HAM1	51.04	20.72	71.76		YER161C	SPT2	-43.66	-20.26	-63.92
YER069W	ARG5	47.72	24.09	71.81		YBR201W	DER1	-39.05	-24.41	-63.46
YDL194W	SNF3	56.71	15.12	71.83		YDR121W	DPB4	-39.75	-23.28	-63.03
YPR007C	REC8	52.09	19.9	71.99		YJR100C	YJR100C	-38.51	-24.43	-62.94
YGL049C	TIF4632	58.44	13.59	72.03		YDL130W	RPP1B	-48.2	-14.52	-62.72
YKL212W	SAC1	56.09	16.21	72.3		YLR048W	RPS0B	-33.93	-28.28	-62.21
YBR007C	DSF2	57.96	14.4	72.36		YCR081W	SRB8	-39.38	-22.7	-62.08
YML038C	YMD8	46.21	26.16	72.37		YBR203W	COS111	-50.5	-10.72	-61.22
YFL036W	RPO41	56.93	15.47	72.4		YER077C	YER077C	-50.3	-10.79	-61.09
YMR004W	MVP1	58.4	14.4	72.8		YCR077C	PAT1	-50.85	-8.941	-59.791
YBR262C	FMP51	52.65	20.75	73.4		YBL086C	YBL086C	-42.64	-17.07	-59.71
YGR261C	APL6	61.03	12.63	73.66		YDR224C	HTB1	-22.14	-37.51	-59.65
YBR015C	MNN2	58.43	15.39	73.82		YGL043W	DST1	-26.44	-33.08	-59.52
YDR074W	TPS2	45.5	28.33	73.83		YPL226W	NEW1	-23.86	-35.59	-59.45
YJL076W	NET1	50.03	23.92	73.95		YGL244W	RTF1	-44.65	-14.75	-59.4
YBL106C	SRO77	48.82	25.38	74.2		YNL094W	APP1	-42.37	-16.36	-58.73
YML066C	SMA2	43.85	30.63	74.48		YBL024W	NCL1	-43.6	-14.83	-58.43
YEL057C	YEL057C	40.71	33.88	74.59		YAL034C	FUN19	-44.68	-13.74	-58.42
YHR018C	ARG4	47.58	27.37	74.95		YPL102C	YPL102C	-36.1	-21.96	-58.06
YPL066W	YPL066W	63.51	11.52	75.03		YAL011W	SWC3	-43.81	-13.96	-57.77
YBL031W	SHE1	56.78	18.4	75.18		YOR174W	MED4	-32.31	-24.87	-57.18
YER111C	SWI4	60.02	15.22	75.24		YER177W	BMH1	-42.03	-14.95	-56.98
YLR434C	YLR434C	52.84	22.67	75.51		YBR016W	YBR016W	-41.18	-15.31	-56.49
YNL124W	NAF1	50.28	25.72	76		YDL013W	HEX3	-42.31	-14.14	-56.45
YDL051W	LHP1	53.8	22.58	76.38		YDL062W	YDL062W	-43.79	-11.79	-55.58
YDL222C	FMP45	57.68	18.9	76.58		YKL074C	MUD2	-34.36	-21.19	-55.55
YPL069C	BTS1	36.24	40.61	76.85		YJL124C	LSM1	-43.83	-11.61	-55.44
YLR402W	YLR402W	55.87	20.98	76.85		YCR048W	ARE1	-26.52	-28.52	-55.04
YNL091W	NST1	46.73	30.58	77.31		YIR020C	YIR020C	-38.53	-16.38	-54.91
YDL226C	GCS1	48.42	29.08	77.5		YOR309C	YOR309C	-36.58	-17.75	-54.33
YOL135C	MED7	62.08	15.69	77.77		YAL055W	PEX22	-31.1	-22.96	-54.06
YPL094C	SEC62	57.55	20.78	78.33		YPL203W	TPK2	-41.52	-12.33	-53.85
YPL120W	VPS30	53.17	25.21	78.38		YBR088C	POL30	-27.56	-26.27	-53.83
YBL049W	MOH1	57.93	20.46	78.39		YGR118W	RPS23A	-22.31	-31.36	-53.67
YNL271C	BNI1	49.41	29.59	79		YBR010W	HHT1	-44.6	-8.892	-53.492
YOR253W	NAT5	43.16	36.02	79.18		YPR046W	MCM16	-34.69	-18.68	-53.37
YER052C	HOM3	51.98	27.48	79.46		YJL148W	RPA34	-19.67	-33.69	-53.36
YAL008W	FUN14	60.03	19.71	79.74		YLR276C	DBP9	-24.83	-28.03	-52.86
YCR028C-A	RIM1	43.55	36.42	79.97		YDR437W	GPI19	-24.7	-28.11	-52.81
YOR067C	ALG8	68.78	11.33	80.11		YGL046W	YGL046W	-26.66	-25.49	-52.15
YNL257C	SIP3	47.36	32.93	80.29		YGR203W	YGR203W	-28.94	-23.04	-51.98
YER153C	PET122	46.91	33.4	80.31		YMR223W	UBP8	-36.14	-14.74	-50.88
YDR164C	SEC1	57.72	23.66	81.38		YJR043C	POL32	-26.89	-23.36	-50.25
YHL020C	OPI1	63.41	18.38	81.79		YLR200W	YKE2	-34.09	-15.98	-50.07
YDR080W	VPS41	56.3	25.59	81.89		YNL218W	MGS1	-31.21	-18.85	-50.06
YPR003C	YPR003C	48.81	33.38	82.19		YDR355C	YDR355C	-37.2	-12.66	-49.86
YFL013W-A	YFL013W-A	66.72	15.5	82.22		YJL115W	ASF1	-39.63	-9.727	-49.357
YJR145C	RPS4A	64.72	18.17	82.89		YMR102C	YMR102C	-39.84	-8.827	-48.667
YAL026C	DRS2	67.23	16.97	84.2		YLR384C	IKI3	-30.82	-17.68	-48.5
YMR282C	AEP2	49.87	34.63	84.5		YGR192C	TDH3	-34.35	-14.11	-48.46
YLR338W	YLR338W	68.37	16.15	84.52		YNL332W	THI12	-25.6	-22.01	-47.61
YJL014W	CCT3	64.94	19.77	84.71		YBR150C	TBS1	-36.56	-10.73	-47.29
YLL048C	YBT1	63.02	21.73	84.75		YLR085C	ARP6	-24.84	-22.34	-47.18
YOR293W	RPS10A	49.88	34.92	84.8		YNL244C	SUI1	-34.5	-12.58	-47.08
YDR477W	SNF1	59.09	25.9	84.99		YML041C	VPS71	-28.69	-18.35	-47.04
YOR360C	PDE2	56.64	28.89	85.53		YAL014C	SYN8	-36.25	-9.955	-46.205
YDR414C	ERD1	63.34	22.49	85.83		YOR279C	RFM1	-22.75	-23.32	-46.07
YNL183C	NPR1	56.85	28.99	85.84		YML004C	GLO1	-34.42	-11.17	-45.59
YBL051C	PIN4	66.46	19.58	86.04		YPR107C	YTH1	-25.1	-20.42	-45.52
YML028W	TSA1	49.63	36.65	86.28		YKR083C	DAD2	-30.05	-15.43	-45.48
YMR143W	RPS16A	52.18	34.27	86.45		YPL030W	TRM44	-27.7	-17.7	-45.4
YNL297C	MON2	69.09	17.57	86.66		YIL074C	SER33	-32.89	-12.5	-45.39
YDL192W	ARF1	61.18	26.15	87.33		YGR270W	YTA7	-31.75	-13.4	-45.15
YNL044W	YIP3	76.44	11.61	88.05		YKL208W	CBT1	-33.21	-11.79	-45
YJR044C	VPS55	74.89	13.2	88.09		YMR087W	YMR087W	-23.63	-21.3	-44.93
YLR140W	YLR140W	64.96	23.22	88.18		YBR048W	RPS11B	-34.07	-10.85	-44.92
YML013C-A	YML013C-A	57.36	30.86	88.22		YMR056C	AAC1	-31.35	-13.55	-44.9
YMR307W	GAS1	51.81	36.81	88.62		YMR063W	RIM9	-31.89	-12.27	-44.16
YPR065W	ROX1	61.37	27.36	88.73		YBR283C	SSH1	-34.3	-9.833	-44.133
YPR032W	SRO7	75.56	14.01	89.57		YER164W	CHD1	-29.38	-14.38	-43.76
YBL082C	ALG3	71.2	18.39	89.59		YGR228W	YGR228W	-33.49	-10.03	-43.52
YDR167W	TAF10	70.25	20.15	90.4		YOR078W	BUD21	-25.78	-17.63	-43.41
YPL261C	YPL261C	76.29	14.26	90.55		YPR057W	BRR1	-29.2	-13.75	-42.95
YLL009C	COX17	48.01	43.85	91.86		YAL029C	MYO4	-26.69	-16.2	-42.89
YHR180W	YHR180W	46.78	45.43	92.21		YHR101C	BIG1	-23.89	-18.91	-42.8
YBR036C	CSG2	71.94	20.34	92.28		YBR172C	SMY2	-29.12	-13.59	-42.71
YFL003C	MSH4	55.1	37.41	92.51		YHR191C	CTF8	-22.08	-20.61	-42.69
YER123W	YCK3	80.44	13.17	93.61		YGR176W	YGR176W	-31.59	-10.77	-42.36
YNL170W	YNL170W	66.11	27.54	93.65		YNL263C	YIF1	-29.15	-13.08	-42.23
YPR153W	YPR153W	71.17	22.75	93.92		YKR094C	RPL40B	-29.53	-12.55	-42.08
YGL018C	JAC1	62.76	31.17	93.93		YDL088C	ASM4	-29.73	-12.16	-41.89
YIL147C	SLN1	52.91	41.14	94.05		YOL037C	YOL037C	-31.19	-10.35	-41.54
YKL213C	DOA1	67.76	26.38	94.14		YBL009W	ALK2	-31.99	-9.169	-41.159
YOR346W	REV1	82.15	12.49	94.64		YPR096C	YPR096C	-28.83	-12.29	-41.12
YIL116W	HIS5	58.06	37.23	95.29		YKL113C	RAD27	-22.98	-17.82	-40.8
YPL256C	CLN2	68.98	26.39	95.37		YMR167W	MLH1	-30.93	-9.856	-40.786
YOR085W	OST3	75.78	19.75	95.53		YDR496C	PUF6	-30.52	-10.22	-40.74
YCR008W	SAT4	69	26.75	95.75		YKL049C	CSE4	-29.56	-11.08	-40.64
YFR010W	UBP6	73.77	22.52	96.29		YDR393W	SHE9	-24.91	-15.65	-40.56
YKL041W	VPS24	69.81	26.71	96.52		YDR334W	SWR1	-28.26	-11.8	-40.06
YAR044W	OSH1	85.34	11.3	96.64		YGL174W	BUD13	-29.83	-10.09	-39.92
YOL095C	HMI1	57.58	39.49	97.07		YML103C	NUP188	-28.66	-11.2	-39.86
YPR024W	YME1	59.81	37.48	97.29		YDR099W	BMH2	-30.57	-9.107	-39.677
YLL050C	COF1	61.26	38.79	100.05		YPL026C	SKS1	-23.48	-15.57	-39.05
YML012W	ERV25	82.25	18.04	100.29		YDR002W	YRB1	-21.55	-16.94	-38.49
YIL097W	FYV10	72.6	28.09	100.69		YAL059W	ECM1	-20.89	-17.44	-38.33
YGL115W	SNF4	65.18	36.94	102.12		YDL136W	RPL35B	-27.32	-10.47	-37.79
YDR173C	ARG82	66.76	35.81	102.57		YAR007C	RFA1	-24.25	-12.77	-37.02
YCR053W	THR4	74.59	28.51	103.1		YJR135C	MCM22	-20.52	-15.8	-36.32
YNR030W	ALG12	91.35	11.83	103.18		YPR169W	JIP5	-23.62	-12.55	-36.17
YFL032W	YFL032W	54.6	48.83	103.43		YCL016C	DCC1	-21.22	-14.67	-35.89
YHL025W	SNF6	66.78	37.16	103.94		YGL257C	MNT2	-25.07	-10.62	-35.69
YOR371C	GPB1	78.85	25.53	104.38		YGR174C	CBP4	-20.77	-14.59	-35.36
YLL039C	UBI4	59.22	45.38	104.6		YER158C	YER158C	-20.52	-14.82	-35.34
YEL063C	CAN1	65.1	40.43	105.53		YDR071C	PAA1	-20.98	-14	-34.98
YBR076W	ECM8	77.05	29.24	106.29		YGR013W	SNU71	-24.7	-9.552	-34.252
YGL168W	HUR1	76.11	31.85	107.96		YER106W	MAM1	-23.15	-10.92	-34.07
YAR002C-A	ERP1	96.86	11.18	108.04		YJR045C	SSC1	-20.35	-13.3	-33.65
YLR218C	YLR218C	68.19	41.48	109.67		YJL139C	YUR1	-24.41	-9.043	-33.453
YLR386W	VAC14	73.47	37.24	110.71		YMR314W	PRE5	-24.35	-9.069	-33.419
YDR375C	BCS1	61.77	49.14	110.91		YJL110C	GZF3	-23.86	-8.939	-32.799
YOR246C	YOR246C	76.74	34.33	111.07		YKR002W	PAP1	-20.95	-11.75	-32.7
YGL214W	YGL214W	73.7	38.14	111.84		YHR118C	ORC6	-19.68	-12.87	-32.55
YIR034C	LYS1	70.15	42.31	112.46		YDL111C	RRP42	-23.22	-9.205	-32.425
YKL192C	ACP1	80.86	31.98	112.84		YDR345C	HXT3	-21.68	-10.71	-32.39
YIL076W	SEC28	72.93	41.73	114.66		YNR073C	YNR073C	-22.57	-9.556	-32.126
YML129C	COX14	68.47	46.7	115.17		YAL033W	POP5	-21.07	-10.35	-31.42
YOR245C	DGA1	70.76	45.99	116.75		YOR101W	RAS1	-21.03	-10.24	-31.27
YBL025W	RRN10	74.88	41.95	116.83		YLR102C	APC9	-22.13	-8.925	-31.055
YBL094C	YBL094C	82.85	34.58	117.43		YML125C	PGA3	-21.62	-9.143	-30.763
YDR461W	MFA1	77.86	39.89	117.75		YPR120C	CLB5	-20.74	-9.219	-29.959
YOR065W	CYT1	72.86	46.1	118.96		YKL220C	FRE2	-19.95	-9.72	-29.67
YGL023C	PIB2	88.77	30.21	118.98
YPL250C	ICY2	91.58	29.11	120.69
YGL092W	NUP145	78.16	42.79	120.95
YOR377W	ATF1	74.02	48.71	122.73
YNL272C	SEC2	74.8	49.18	123.98
YAL056W	GPB2	89.37	35.13	124.5
YPL154C	PEP4	81.45	44.32	125.77
YNL315C	ATP11	75.36	51.07	126.43
YCR009C	RVS161	82.69	47.34	130.03
YOR216C	RUD3	80.3	50.37	130.67
YNR041C	COQ2	81.72	51.48	133.2
YMR052C-A	YMR052C-A	76.89	58.17	135.06
YFL031W	HAC1	87.14	52.41	139.55
YNL322C	KRE1	86.66	57.66	144.32
YML006C	GIS4	85.96	58.4	144.36
YNL099C	OCA1	96.67	49.87	146.54
YNL270C	ALP1	97.12	53.85	150.97
YDR274C	YDR274C	90.69	61.69	152.38
YNL056W	OCA2	104.3	59.67	163.97
