# Supplementary material for: Checkpoint inhibition of origin firing prevents DNA topological stress
Source: Genes Dev. 2019 Nov 1;33(21-22):1539–54. doi: 10.1101/gad.328682.119 (PMC6824463; doi:10.1101/gad.328682.119)
Supplement: Supplemental Material [file supp_gad.328682.119_Supplemental_SuppTable1.xlsx]

## Sheet: Sheet1
#########################################################
ORF	Gene	P	Q	GIS	QueryFitnessSummary	ControlFitnessSummary	QuerySE	ControlSE	QueryCount	ControlCount	TestType	Type
YLR339C	YLR339C	0.008922	0.2087	-74.06	5.368	62.8	11.19	5.368	4	4	t-test	S
YNL288W	CAF40	0.00119	0.08785	-63.41	0	50.13	4.114	0	4	4	t-test	S
YGL116W	CDC20	7.79e-05	0.02213	-57.14	0	45.17	1.484	0	4	4	t-test	S
YDR260C	SWM1	0.01191	0.2286	-54.39	11.01	51.7	2.773	11.01	4	4	t-test	S
YBR011C	IPP1	2.85e-06	0.002453	-53.99	0	42.68	0.4648	0	4	4	t-test	S
YBR057C	MUM2	0.0001169	0.02783	-53.32	0	42.15	1.586	0	4	4	t-test	S
YLR166C	SEC10	0.005397	0.1823	-52.61	12.95	51.83	7.488	7.475	4	4	t-test	S
YJL026W	RNR2	0.1575	0.5545	-52.02	7.124	46.76	22.03	7.124	4	4	t-test	S
YMR048W	CSM3	0.00264	0.1365	-51.69	11.45	49.92	2.433	7.23	4	4	t-test	S
YBR187W	GDT1	0.02688	0.3116	-50.52	13.47	50.59	3.805	13.47	4	4	t-test	S
YDR156W	RPA14	0.0002957	0.04632	-48.14	24.76	57.64	0.9865	3.493	4	4	t-test	S
YJR152W	DAL5	0.05456	0.3942	-47.67	28.34	60.09	5.364	16.36	4	4	t-test	S
YBR111C	YSA1	7.41e-05	0.02213	-47.31	0	37.4	1.208	0	4	4	t-test	S
YKL139W	CTK1	0.0003825	0.05203	-47.24	4.762	41.11	3.63	4.762	4	4	t-test	S
YBR146W	MRPS9	6.51e-05	0.02213	-47.2	0	37.32	1.154	0	4	4	t-test	S
YJL123C	MTC1	0.01535	0.2519	-46.95	0	37.12	7.417	0	4	4	t-test	S
YBL032W	HEK2	0.02069	0.2843	-44.64	11.06	44.03	3.447	11.06	4	4	t-test	S
YKR082W	NUP133	0.01015	0.2142	-44.53	0	35.21	6.06	0	4	4	t-test	S
YDR090C	YDR090C	0.009133	0.211	-42.7	13.09	44.1	2.171	8.055	4	4	t-test	S
YFR039C	YFR039C	0.002198	0.1209	-40.86	0	32.3	3.266	0	4	4	t-test	S
YOL012C	HTZ1	0.0002168	0.03615	-40.81	4.129	35.52	2.601	4.129	5	4	t-test	S
YJL143W	TIM17	0.3902	0.7095	-40.76	53.51	74.53	32.15	2.022	4	4	t-test	S
YNL106C	INP52	0.0007729	0.06658	-40.69	4.367	35.62	1.674	4.367	4	4	t-test	S
YNL171C	0	0.06745	0.4167	-40.36	14.46	43.34	1.296	14.46	4	4	t-test	S
YNL140C	YNL140C	0.01651	0.2596	-40.1	26.67	52.78	5.515	9.498	4	4	t-test	S
YKL081W	TEF4	0.01262	0.2313	-40.01	3.207	34.16	6.696	3.207	4	4	t-test	S
YMR060C	SAM37	0.006613	0.1899	-39.91	0	31.55	4.667	0	4	4	t-test	S
YBL068W	PRS4	0.07867	0.4349	-39.27	15.12	43	2.037	15.12	4	4	t-test	S
YJL049W	YJL049W	0.0154	0.2519	-38.49	25.95	50.94	4.313	9.071	4	4	t-test	S
YHR200W	RPN10	0.0002885	0.04632	-37.78	24.24	49.03	2.979	2.948	4	4	t-test	S
YHR167W	THP2	0.03803	0.3487	-37.54	29.91	53.32	7.469	10.5	4	4	t-test	S
YDR224C	HTB1	0.1039	0.4785	-37.51	45.55	65.66	12.95	3.24	4	4	t-test	S
YKL032C	IXR1	0.0006756	0.06126	-37.27	0	29.47	1.997	0	4	4	t-test	S
YKL009W	MRT4	0.009154	0.211	-37.27	22.33	47.12	4.262	7.676	4	4	t-test	S
YHL027W	RIM101	0.001844	0.1097	-36.98	8.985	36.33	3.029	5.327	4	4	t-test	S
YPL177C	CUP9	0.1287	0.5192	-36.83	64.12	79.81	14.07	3.675	4	3	t-test	S
YCL061C	MRC1	0.0001662	0.02863	-36.01	20.87	44.97	2.459	3.023	4	4	t-test	S
YOL050C	:::GAL11	0.02514	0.31	-35.82	22.17	45.85	8.376	3.161	5	4	t-test	S
YPL226W	NEW1	0.005568	0.1841	-35.59	27.66	50.01	3.03	5.242	4	3	t-test	S
YLR061W	RPL22A	0.07487	0.4303	-34.8	36.9	56.68	6.622	13.14	4	4	t-test	S
YLR410W	VIP1	0.0001401	0.02783	-34.78	26.86	48.73	2.108	2.999	4	4	t-test	S
YOR050C	YOR050C	0.006128	0.1867	-34.38	67.54	80.57	5.783	3.979	5	4	t-test	S
YKL069W	YKL069W	0.006053	0.1867	-34.06	4.263	30.3	5.039	4.263	4	4	t-test	S
YMR198W	CIK1	0.005596	0.1841	-33.81	15.14	38.69	1.335	5.407	4	4	t-test	S
YJL148W	RPA34	0.0001397	0.02783	-33.69	23.63	45.31	2.279	2.637	4	4	t-test	S
YBR107C	IML3	0.05733	0.3972	-33.45	18.72	41.24	1.812	11.34	4	4	t-test	S
YAR002W	NUP60	0.01363	0.2402	-33.37	20.15	42.32	1.203	6.762	4	4	t-test	S
YGL043W	DST1	0.001238	0.08874	-33.08	43.82	60.79	2.756	1.18	4	4	t-test	S
YDL191W	RPL35A	0.07969	0.4349	-32.5	37.95	55.69	4.642	12.84	4	4	t-test	S
YPR133C	SPN1	0.154	0.5488	-32.28	38.93	56.3	13.23	8.691	4	4	t-test	S
YGR135W	PRE9	0.0006539	0.06126	-32	26.13	45.95	2.475	1.351	4	4	t-test	S
YER119C-A	YER119C-A	0.002964	0.145	-31.97	4.724	29.01	3.692	4.724	4	4	t-test	S
YGR118W	RPS23A	0.05027	0.3878	-31.36	54.13	67.59	7.882	1.255	4	4	t-test	S
YDR363W-A	SEM1	0.0004185	0.05257	-30.87	27.7	46.31	2.567	2.184	4	4	t-test	S
YPL194W	DDC1	0.06486	0.4125	-30.56	17.33	37.86	3.529	9.499	4	3	t-test	S
YMR078C	CTF18	0.05729	0.3972	-30.52	21.49	41.11	8.145	1.804	4	4	t-test	S
YDR382W	RPP2B	0.09354	0.4631	-30.31	36.04	52.45	6.422	12.35	4	4	t-test	S
YLR262C	YPT6	0.00703	0.1923	-30.01	21.95	41.07	4.228	2.032	4	4	t-test	S
YML074C	FPR3	0.02048	0.2841	-29.76	67.72	77.06	5.966	4.982	4	4	t-test	S
YPL259C	APM1	0.2316	0.6068	-29.54	62.72	72.94	15.47	6.274	4	3	t-test	S
YDL059C	RAD59	0.04744	0.3802	-29.29	27.89	45.21	7.309	2	4	4	t-test	S
YLR330W	CHS5	0.001085	0.08247	-29.22	22.98	41.27	1.182	3.314	4	4	t-test	S
YNL111C	CYB5	0.1041	0.4787	-29.22	22.03	40.51	2.152	12.79	4	4	t-test	S
YHR021C	RPS27B	0.001238	0.08874	-28.84	25.07	42.62	2.935	3.365	4	4	t-test	S
YJL061W	NUP82	0.04267	0.3646	-28.72	62.03	71.75	7.062	3.006	4	4	t-test	S
YBR236C	ABD1	0.1125	0.4919	-28.6	60.43	70.38	10.16	0.3552	4	4	t-test	S
YCR048W	ARE1	0.1774	0.5717	-28.52	28	44.68	4.684	16.19	4	4	t-test	S
YLL003W	SFI1	0.3249	0.6831	-28.46	58.38	68.65	19.13	2.698	4	4	t-test	S
YPL178W	CBC2	0.09579	0.4671	-28.46	4.751	26.25	9.545	4.751	4	3	t-test	S
YBR171W	SEC66	0.0003077	0.04678	-28.4	0	22.45	1.168	0	4	4	t-test	S
YLR048W	RPS0B	0.09173	0.4606	-28.28	34.64	49.74	2.467	11.75	4	4	t-test	S
YDR437W	GPI19	0.1635	0.56	-28.11	58.58	68.53	12.12	2.192	4	4	t-test	S
YLR192C	HCR1	0.08217	0.4402	-28.08	26.1	42.83	3.315	11.23	4	4	t-test	S
YLR276C	DBP9	0.08156	0.4395	-28.03	60.75	70.18	8.764	3.026	4	4	t-test	S
YBR195C	MSI1	0.1001	0.4732	-27.99	36.35	50.86	3.513	12.14	4	4	t-test	S
YFR041C	ERJ5	0.01746	0.2671	-27.77	11.39	30.95	2.785	6.731	4	4	t-test	S
YOL006C	TOP1	0.05472	0.3945	-27.68	56.03	66.18	8.201	1.981	5	4	t-test	S
YGR188C	BUB1	0.01555	0.2524	-27.48	15.39	33.9	1.346	5.971	4	4	t-test	S
YPL213W	LEA1	0.00215	0.1195	-27.36	22.89	39.72	1.321	2.787	4	3	t-test	S
YNL161W	CBK1	0.2241	0.601	-27.22	30.84	45.9	2.197	17.81	4	4	t-test	S
YHR012W	VPS29	0.0131	0.2346	-26.77	9.907	29	2.464	5.989	4	4	t-test	S
YAR018C	KIN3	0.1776	0.5717	-26.61	26.22	41.76	1.352	15.18	4	4	t-test	S
YML093W	UTP14	0.06459	0.4125	-26.58	57.12	66.17	7.492	2.019	4	4	t-test	S
YDR378C	LSM6	0.04376	0.3698	-26.52	7.357	26.78	5.83	7.357	4	4	t-test	S
YKL048C	ELM1	0.01253	0.2312	-26.44	22.84	38.96	4.494	2.405	4	4	t-test	S
YDL083C	RPS16B	0.07823	0.4349	-26.28	49.45	59.86	7.941	1.211	4	4	t-test	S
YBR088C	POL30	0.1538	0.5488	-26.27	49.07	59.56	10.97	2.1	4	4	t-test	S
YOR105W	YOR105W	0.257	0.6309	-25.65	31.76	45.39	2.069	18.35	5	4	t-test	S
YLR032W	RAD5	0.000818	0.0682	-25.55	0	20.2	1.46	0	4	4	t-test	S
YGL046W	YGL046W	0.09613	0.4675	-25.49	6.16	25.02	8.45	6.16	4	4	t-test	S
YLL013C	PUF3	0.004288	0.1631	-25.44	62.7	69.68	3.044	4.184	4	4	t-test	S
YGR214W	RPS0A	0.05772	0.3989	-25.43	53.45	62.36	6.753	1.006	4	4	t-test	S
YOL078W	AVO1	0.1566	0.554	-25.37	5.46	24.37	10.65	5.46	4	4	t-test	S
YDR498C	SEC20	0.06828	0.4194	-25.22	47.7	57.65	7.205	1.295	4	4	t-test	S
YBR094W	PBY1	0.0005838	0.06035	-25.09	0	19.83	1.28	0	4	4	t-test	S
YGR200C	ELP2	0.01027	0.2142	-25.08	8.308	26.39	1.137	4.801	4	4	t-test	S
YOR174W	MED4	0.2362	0.6111	-24.87	47.5	57.22	7.25	15.92	4	4	t-test	S
YOR336W	KRE5	0.1827	0.5717	-24.85	0	19.64	11.38	0	4	4	t-test	S
YHR003C	YHR003C	0.06631	0.4167	-24.73	58.34	65.66	7.022	1.705	4	4	t-test	S
YKL184W	SPE1	0.04041	0.3552	-24.54	45.82	55.62	5.823	1.937	4	4	t-test	S
YJR100C	YJR100C	0.2551	0.63	-24.43	30.1	43.1	1.936	17.39	4	4	t-test	S
YBR201W	DER1	0.2687	0.6378	-24.41	51.17	59.75	5.361	17.66	4	4	t-test	S
YML075C	HMG1	0.05261	0.3928	-23.64	69.74	73.82	6.133	5.643	4	4	t-test	S
YBR126C	TPS1	0.1529	0.5488	-23.46	21.44	35.49	2.385	12.38	4	4	t-test	S
YJR043C	POL32	0.1266	0.5144	-23.36	11.25	27.36	2.946	11.25	4	4	t-test	S
YOR279C	RFM1	0.1613	0.5573	-23.32	60.78	66.49	9.746	6.206	4	3	t-test	S
YGR122W	YGR122W	0.1911	0.5781	-23.32	12.25	28.12	10.39	8.08	4	4	t-test	S
YDR121W	DPB4	0.1127	0.4919	-23.28	31.81	43.55	2.291	10.61	4	4	t-test	S
YGR203W	YGR203W	0.1905	0.5775	-23.04	33.92	45.03	0.8593	13.68	4	4	t-test	S
YJL154C	VPS35	0.02918	0.3251	-23.02	15.44	30.4	2.195	6.413	4	4	t-test	S
YAL055W	PEX22	0.1827	0.5717	-22.96	39.9	49.69	2.834	13.31	4	4	t-test	S
YNL294C	RIM21	0.05113	0.3905	-22.93	7.527	24.07	1.61	7.527	4	4	t-test	S
YOR030W	DFG16	0.02424	0.3071	-22.83	15.62	30.4	1.826	5.954	5	4	t-test	S
YCR081W	SRB8	0.2046	0.5903	-22.7	17.1	31.46	10.82	6.659	4	4	t-test	S
YPR018W	RLF2	0.05243	0.3928	-22.47	45	53.34	5.86	5.218	4	4	t-test	S
YLR085C	ARP6	0.2856	0.6509	-22.34	44.01	52.45	3.128	17.13	4	4	t-test	S
YHR139C-A	YHR139C-A	0.05136	0.3905	-22.26	58.96	64.21	5.812	2.167	4	4	t-test	S
YPL080C	YPL080C	0.06727	0.4167	-22.14	46.96	54.63	6.315	1.445	4	3	t-test	S
YNL332W	THI12	0.1633	0.56	-22.01	71.56	73.97	9.496	3.436	4	4	t-test	S
YPL008W	CHL1	0.009902	0.2142	-21.98	26.91	38.65	1.692	3.6	4	3	t-test	S
YPL102C	YPL102C	0.004881	0.1732	-21.96	23.16	35.67	1.363	2.88	4	3	t-test	S
YBR093C	PHO5	0.06168	0.4051	-21.55	34.3	44.15	2.785	7.743	4	4	t-test	S
YMR312W	ELP6	0.004284	0.1631	-21.54	3.725	19.97	2.005	3.725	4	4	t-test	S
YLR430W	SEN1	0.04351	0.3687	-21.46	52.45	58.43	5.229	1.713	4	4	t-test	S
YPL086C	ELP3	0.05797	0.3992	-21.38	0	16.9	5.645	0	4	3	t-test	S
YKL154W	SRP102	0.2075	0.5935	-21.38	60.29	64.56	10.55	0.9676	4	4	t-test	S
YFL037W	TUB2	0.3762	0.7095	-21.3	66.39	69.32	15.92	6.363	4	4	t-test	S
YMR087W	YMR087W	0.2619	0.6332	-21.3	45.67	52.94	3.946	15.26	4	4	t-test	S
YLR261C	YLR261C	0.1738	0.5664	-21.23	35.03	44.48	5.125	11.57	4	4	t-test	S
YKL074C	MUD2	0.05818	0.3999	-21.19	50.33	56.54	5.726	1.539	4	4	t-test	S
YOR119C	RIO1	0.3293	0.6856	-21.18	31.44	41.6	2.382	18.16	4	4	t-test	S
YNR051C	BRE5	0.0859	0.4499	-21.1	26.25	37.44	7.332	3.599	5	4	t-test	S
YML102C-A	YML102C-A	0.0003741	0.05203	-20.99	39.47	47.8	0.8841	2.017	4	4	t-test	S
YOR223W	YOR223W	0.181	0.5717	-20.98	55.5	60.46	9.567	2.065	4	3	t-test	S
YFR005C	SAD1	0.06983	0.4195	-20.89	40.7	48.69	4.758	7.243	4	4	t-test	S
YNL206C	RTT106	0.1397	0.5316	-20.85	54.96	59.93	8.288	1.887	4	4	t-test	S
YOR368W	RAD17	7.12e-08	9.72e-05	-20.81	29.9	40.09	2.166	1.731	28	27	t-test	S
YBR170C	NPL4	0.13	0.5193	-20.73	27.29	37.96	1.285	10.05	4	4	t-test	S
YOR291W	YOR291W	0.03405	0.3366	-20.71	54.62	59.55	4.513	4.293	4	3	t-test	S
YER173W	RAD24	8.3e-11	4.29e-07	-20.71	28.44	38.85	1.562	1.613	28	28	t-test	S
YHR191C	CTF8	0.01992	0.2841	-20.61	30.75	40.6	2.104	5.18	4	4	t-test	S
YPR119W	CLB2	2.56e-07	0.0002641	-20.6	31.83	41.45	2.245	1.924	28	28	t-test	S
YIR008C	PRI1	0.08719	0.4516	-20.57	34.87	43.83	5.718	8.503	8	8	t-test	S
YJL136C	RPS21B	0.05624	0.3955	-20.54	38.5	46.68	4.839	6.184	4	4	t-test	S
YJL168C	SET2	0.04253	0.3646	-20.52	49.2	55.12	4.892	1.229	4	4	t-test	S
YPR107C	YTH1	0.2628	0.6332	-20.42	39.1	47.06	2.701	14.78	4	4	t-test	S
YPL114W	YPL114W	0.1231	0.5102	-20.41	58.66	62.5	7.609	4.118	4	3	t-test	S
YER161C	SPT2	0.01371	0.2402	-20.26	28.05	38.19	3.604	2.224	4	4	t-test	S
YNL068C	FKH2	0.1618	0.5581	-20.22	32.6	41.75	1.72	10.98	4	4	t-test	S
YFL023W	BUD27	0.011	0.2227	-20.06	24.51	35.23	1.654	4.249	4	4	t-test	S
YAL042W	ERV46	0.3094	0.67	-20.02	45.41	51.72	5.016	15.95	4	4	t-test	S
YGL245W	GUS1	0.2219	0.601	-19.96	56.87	60.74	10.27	1.435	4	4	t-test	S
YKR028W	SAP190	0.2072	0.5929	-19.7	36.86	44.71	1.237	12.29	4	4	t-test	S
YGL008C	PMA1	0.2934	0.6566	-19.69	73.97	74.04	12.21	2.413	4	4	t-test	S
YGR161C	RTS3	0.1951	0.5822	-19.65	62.81	65.19	9.349	2.448	4	4	t-test	S
YPR144C	NOC4	0.2723	0.6421	-19.53	15.5	27.7	10.4	9.021	4	4	t-test	S
YNL064C	YDJ1	0.05622	0.3955	-19.44	6.739	20.69	2.156	6.739	4	4	t-test	S
YOL159C	YOL159C	0.1332	0.5238	-19.2	55.24	58.85	8.072	1.058	5	4	t-test	S
YIL055C	YIL055C	0.03617	0.342	-19.08	51.72	55.97	4.457	3.907	4	4	t-test	S
YJL053W	PEP8	0.05014	0.3875	-18.94	16.29	27.85	2.69	6.325	4	4	t-test	S
YJL092W	HPR5	0.06141	0.4051	-18.91	17.66	28.9	3.896	6.439	4	4	t-test	S
YHR101C	BIG1	0.2528	0.6269	-18.91	58.59	61.26	10.58	0.4734	4	4	t-test	S
YOR275C	RIM20	0.2259	0.602	-18.87	6.307	19.91	9.36	6.307	4	3	t-test	S
YBL104C	YBL104C	0.02854	0.3214	-18.87	44.46	50.07	3.151	5.095	4	4	t-test	S
YNL218W	MGS1	0.1994	0.5856	-18.85	61.21	63.29	9.065	3.274	4	4	t-test	S
YJL176C	SWI3	0.04537	0.3735	-18.76	55.2	58.47	4.502	0.4896	4	4	t-test	S
YGR101W	PCP1	0.06242	0.4073	-18.69	11.39	23.78	1.864	6.702	4	4	t-test	S
YPR046W	MCM16	0.2155	0.5974	-18.68	35.56	42.88	0.715	11.94	4	4	t-test	S
YOR296W	YOR296W	0.3417	0.6899	-18.67	66.56	67.37	12.78	5.682	4	3	t-test	S
YKR101W	SIR1	0.04158	0.3596	-18.36	15.82	27.01	0.8061	5.474	4	4	t-test	S
YGR190C	YGR190C	0.2142	0.5974	-18.35	49.62	53.73	9.162	3.95	4	4	t-test	S
YML041C	VPS71	0.1461	0.5395	-18.35	48.16	52.58	7.441	0.7764	4	4	t-test	S
YNL235C	:::SIN4	0.2164	0.5974	-18.35	34.4	41.7	3.806	11.55	4	4	t-test	S
YNL120C	YNL120C	0.04148	0.3596	-18.31	49.55	53.64	4.283	0.8219	4	4	t-test	S
YER139C	YER139C	0.003313	0.1502	-18.16	53.4	56.57	1.874	0.5983	4	4	t-test	S
YBR246W	YBR246W	0.332	0.6857	-18.13	45.98	50.68	1.655	15.67	4	4	t-test	S
YML062C	MFT1	0.2264	0.602	-18.11	44.8	49.74	9.212	5.215	4	4	t-test	S
YHR075C	PPE1	0.1244	0.5117	-17.97	62.61	63.71	6.746	1.531	4	4	t-test	S
YKL113C	RAD27	0.01199	0.2286	-17.82	33.71	40.74	1.484	3.861	4	4	t-test	S
YLR426W	YLR426W	0.1795	0.5717	-17.82	49.98	53.6	8.092	2.381	4	4	t-test	S
YHR164C	DNA2	0.07288	0.4277	-17.81	0	14.08	5.186	0	4	4	t-test	S
YFR009W	GCN20	0.09465	0.4646	-17.75	46.12	50.49	5.315	5.868	4	4	t-test	S
YOR309C	YOR309C	0.04448	0.3714	-17.75	35.78	42.32	2.108	6.92	8	7	t-test	S
YOR261C	RPN8	0.132	0.5226	-17.73	50.31	53.79	6.876	3.079	4	4	t-test	S
YPL030W	TRM44	0.07898	0.4349	-17.7	58.08	59.91	5.467	2.075	4	3	t-test	S
YLR384C	IKI3	0.06515	0.4136	-17.68	17.16	27.54	1.235	6.355	4	4	t-test	S
YKL031W	YKL031W	0.08626	0.4503	-17.67	42.66	47.69	5.632	1.637	4	4	t-test	S
YJR014W	TMA22	0.02497	0.31	-17.66	54.12	56.74	3.754	2.518	4	4	t-test	S
YGL235W	YGL235W	0.2038	0.5903	-17.63	60.1	61.45	8.609	1.807	4	4	t-test	S
YOR078W	BUD21	0.1413	0.5326	-17.63	23.72	32.69	4.451	8.549	5	4	t-test	S
YGL173C	KEM1	0.006341	0.1867	-17.63	30.84	38.31	0.6622	2.888	4	4	t-test	S
YDR045C	RPC11	0.067	0.4167	-17.56	47.19	51.19	5.082	1.889	4	4	t-test	S
YNL043C	YNL043C	0.2755	0.6449	-17.55	64.21	64.63	10.34	3.591	4	4	t-test	S
YOR115C	TRS33	0.2056	0.5915	-17.51	63.84	64.31	8.355	6.548	5	4	t-test	S
YAL040C	CLN3	0.2889	0.6536	-17.47	40.34	45.7	1.766	13.56	4	4	t-test	S
YAL059W	ECM1	0.1903	0.5775	-17.44	63.29	63.82	8.178	1.233	4	4	t-test	S
YGR288W	MAL13	0.2175	0.5975	-17.4	58.49	60	8.836	1.93	4	4	t-test	S
YGL226W	MTC3	0.04261	0.3646	-17.28	61.31	62.13	4.238	1.75	4	4	t-test	S
YPL067C	YPL067C	0.1038	0.4785	-17.26	58.65	60.01	5.984	3.086	4	3	t-test	S
YDR062W	LCB2	0.3285	0.6844	-17.19	62.43	62.94	11.57	3.527	4	4	t-test	S
YER112W	LSM4	0.1957	0.5833	-17.17	52.84	55.35	7.776	5.903	4	4	t-test	S
YKL141W	SDH3	0.3461	0.6915	-17.16	62.37	62.87	12.13	2.012	4	4	t-test	S
YMR137C	PSO2	0.1888	0.5751	-17.13	56.3	58.05	7.637	5.697	4	4	t-test	S
YDR315C	IPK1	0.06653	0.4167	-17.1	38.37	43.86	2.676	6.294	4	4	t-test	S
YGR094W	VAS1	0.3149	0.6757	-17.1	62.23	62.72	11.21	1.756	4	4	t-test	S
YBL086C	YBL086C	0.321	0.6802	-17.07	42.19	46.85	1.608	14.35	4	4	t-test	S
YNL067W	RPL9B	0.02498	0.31	-17.01	53.57	55.79	3.62	2.57	4	4	t-test	S
YGR244C	LSC2	0.1203	0.5091	-16.97	61	61.64	6.252	1.079	4	4	t-test	S
YDR002W	YRB1	0.1299	0.5193	-16.94	49.52	52.54	6.475	0.7543	4	4	t-test	S
YOR026W	BUB3	0.2199	0.6001	-16.9	18.82	28.24	1.962	10.92	5	4	t-test	S
YGL016W	KAP122	0.01132	0.2244	-16.87	48.51	51.69	0.6251	3.241	4	4	t-test	S
YOL058W	ARG1	0.03784	0.3487	-16.87	13.84	24.28	2.807	5.125	5	4	t-test	S
YLR316C	TAD3	0.2881	0.653	-16.83	37.44	42.9	1.566	13.04	4	4	t-test	S
YGL232W	TAN1	0.07101	0.4225	-16.78	60.25	60.9	5.02	2.813	4	4	t-test	S
YDR234W	LYS4	0.391	0.7095	-16.74	0	13.23	13.23	0	4	4	t-test	S
YPL091W	GLR1	0.006045	0.1867	-16.62	49.47	52.25	2.215	2.326	4	3	t-test	S
YML034W	SRC1	0.2316	0.6068	-16.62	33.07	39.28	2.203	11.07	4	4	t-test	S
YGR158C	MTR3	0.09339	0.4628	-16.6	44.93	48.64	2.387	6.992	4	4	t-test	S
YBR212W	NGR1	0.2933	0.6566	-16.56	37.85	43.02	1.264	13.01	4	4	t-test	S
YOR089C	VPS21	0.1247	0.5122	-16.54	21.57	30.13	3.129	7.841	5	4	t-test	S
YBR009C	HHF1	0.2047	0.5903	-16.49	26.75	34.18	1.694	10.21	4	4	t-test	S
YIR020C	YIR020C	0.1322	0.5226	-16.38	63.54	63.18	6.262	4.105	4	4	t-test	S
YNL094W	APP1	0.05888	0.402	-16.36	71.2	69.22	3.552	5.348	4	4	t-test	S
YGR090W	UTP22	0.3875	0.7095	-16.28	56.45	57.5	12.69	2.737	4	4	t-test	S
YKL027W	YKL027W	0.08901	0.4551	-16.26	55.87	57.03	5.307	2.426	4	4	t-test	S
YLR182W	SWI6	0.1347	0.5254	-16.25	4.629	16.51	6.168	4.629	4	4	t-test	S
YHR035W	YHR035W	0.09206	0.4606	-16.22	56.24	57.28	5.275	0.8991	4	4	t-test	S
YAL029C	MYO4	0.3364	0.6878	-16.2	40.2	44.58	0.9937	14.17	4	4	t-test	S
YBR066C	NRG2	0.3811	0.7095	-16.2	46.74	49.76	3.264	15.59	4	4	t-test	S
YGR152C	RSR1	0.2109	0.5951	-16.19	73.14	70.62	8.073	1.204	4	4	t-test	S
YBR245C	ISW1	0.002302	0.124	-16.19	52.71	54.47	1.888	2.067	4	4	t-test	S
YPL163C	SVS1	0.3907	0.7095	-16.17	61.36	61.29	12.77	0.7984	4	3	t-test	S
YDL029W	ARP2	0.04593	0.3751	-16.1	55.52	56.62	5.195	1.935	8	8	t-test	S
YKR069W	MET1	0.1904	0.5775	-16.09	56.11	57.08	7.531	3	4	4	t-test	S
YKR035W-A	DID2	0.144	0.5354	-16.06	27.23	34.23	6.265	4.778	4	4	t-test	S
YLR200W	YKE2	0.3281	0.6844	-15.98	38.07	42.73	5.567	12.83	4	4	t-test	S
YPR141C	KAR3	0.3923	0.7097	-15.88	18.99	27.57	9.252	12.64	4	4	t-test	S
YOR014W	RTS1	0.2775	0.646	-15.87	30.95	37.01	3.698	11.72	5	4	t-test	S
YNL194C	YNL194C	0.5178	0.778	-15.84	67.16	65.61	16.92	4.636	4	4	t-test	S
YJR135C	MCM22	0.03589	0.341	-15.8	40.44	44.46	2.043	4.74	4	4	t-test	S
YER116C	SLX8	0.03165	0.3313	-15.78	22.08	29.93	3.55	3.101	4	4	t-test	S
YKL151C	YKL151C	0.1721	0.5658	-15.78	57.93	58.28	6.855	4.317	4	4	t-test	S
YNR010W	CSE2	0.2475	0.6216	-15.65	0	12.37	8.639	0	4	4	t-test	S
YDR393W	SHE9	0.246	0.62	-15.65	32.15	37.79	0.7997	10.88	4	4	t-test	S
YAL020C	ATS1	0.3638	0.7063	-15.62	43.67	46.87	1.365	14.59	4	4	t-test	S
YPL026C	SKS1	0.445	0.7321	-15.57	68.54	66.49	13.61	6.034	4	3	t-test	S
YFL056C	AAD6	0.107	0.4824	-15.56	56.1	56.65	5.482	2.123	4	4	t-test	S
YGL164C	YRB30	0.1233	0.5102	-15.54	54.17	55.11	5.751	3.851	4	4	t-test	S
YDR390C	UBA2	0.3686	0.7083	-15.52	66.78	65.06	11.52	3.202	4	4	t-test	S
YPL212C	PUS1	0.4091	0.7207	-15.5	81.12	76.39	12.48	5.234	4	3	t-test	S
YEL037C	RAD23	0.3092	0.6698	-15.44	35.95	40.63	1.685	12.6	4	4	t-test	S
YKR083C	DAD2	0.1072	0.4824	-15.43	51.22	52.68	6.467	2.418	8	8	t-test	S
YLR197W	NOP56	0.3728	0.7095	-15.32	63.71	62.48	11.52	2.67	4	4	t-test	S
YBR016W	YBR016W	0.3944	0.7108	-15.31	45.69	48.23	1.945	15.36	4	4	t-test	S
YKL179C	COY1	0.04994	0.3875	-15.3	59.04	58.77	4.024	2.109	4	4	t-test	S
YMR154C	RIM13	0.232	0.6075	-15.27	30.5	36.18	2.969	10.08	4	4	t-test	S
YGR239C	PEX21	0.08433	0.4448	-15.26	63.79	62.5	4.801	1.174	4	4	t-test	S
YDR478W	SNM1	0.163	0.5597	-15.25	53.33	54.22	6.574	2.07	4	4	t-test	S
YIR024C	YIR024C	0.08314	0.4421	-15.23	63.68	62.38	4.586	4.281	4	4	t-test	S
YLR438C-A	LSM3	0.2687	0.6378	-15.17	59.08	58.7	8.839	1.857	4	4	t-test	S
YGL138C	YGL138C	0.09592	0.4671	-15.14	61.34	60.46	5.062	1.542	4	4	t-test	S
YJL002C	OST1	0.3983	0.7137	-15.1	50.04	51.49	12.14	0.7553	4	4	t-test	S
YJR065C	ARP3	0.081	0.4371	-15.05	64.9	63.2	5.433	3.731	8	8	t-test	S
YFR043C	IRC6	0.09697	0.4689	-15.04	56.3	56.39	5.013	3.578	4	4	t-test	S
YGL011C	SCL1	0.003866	0.1574	-15.02	31.27	36.6	1.969	1.418	4	4	t-test	S
YIL154C	IMP2'	0.04844	0.3841	-15	50.59	51.85	3.84	3.29	4	4	t-test	S
YJL169W	YJL169W	0.03097	0.3313	-14.97	51.17	52.29	3.323	1.572	4	4	t-test	S
YIL040W	APQ12	0.1419	0.5326	-14.97	22.86	29.91	5.743	4.647	4	4	t-test	S
YKL037W	YKL037W	0.1631	0.5597	-14.96	58.71	58.25	6.45	1.897	4	4	t-test	S
YPL101W	ELP4	0.2392	0.6127	-14.95	12.53	21.72	7.279	6.284	4	3	t-test	S
YER177W	BMH1	0.06961	0.4195	-14.95	39.89	43.35	2.039	5.614	4	4	t-test	S
YOR345C	YOR345C	0.3063	0.6668	-14.93	59.45	58.8	9.578	1.543	4	4	t-test	S
YOL146W	PSF3	0.0455	0.3735	-14.93	48.53	50.17	4.537	3.339	8	8	t-test	S
YBR193C	MED8	0.08998	0.4582	-14.92	51.11	52.2	4.896	2.564	4	4	t-test	S
YBL024W	NCL1	0.4455	0.7323	-14.83	46.14	48.2	5.434	16.17	4	4	t-test	S
YER158C	YER158C	0.02505	0.31	-14.82	59.38	58.66	3.032	1.276	4	4	t-test	S
YGL045W	RIM8	0.2699	0.6399	-14.81	24.79	31.31	2.249	10.89	4	4	t-test	S
YGL244W	RTF1	0.1411	0.5326	-14.75	12.64	21.66	1.775	7.478	4	4	t-test	S
YMR223W	UBP8	0.001873	0.1097	-14.74	49.53	50.81	1.66	1.311	4	4	t-test	S
YDR007W	TRP1	0.02526	0.31	-14.71	58.51	57.89	3.019	3.068	4	4	t-test	S
YIL138C	TPM2	0.1021	0.4764	-14.7	62.65	61.15	4.826	4.305	4	4	t-test	S
YCL016C	DCC1	0.1622	0.5582	-14.67	44.99	47.17	5.851	5.242	4	4	t-test	S
YLR024C	UBR2	0.007708	0.2012	-14.66	58.47	57.81	2.247	2.304	4	4	t-test	S
YGR174C	CBP4	0.179	0.5717	-14.59	54.26	54.43	6.617	1.547	4	4	t-test	S
YPL143W	RPL33A	0.4106	0.7211	-14.55	6.201	16.4	11.55	6.201	4	4	t-test	S
YML121W	GTR1	0.3023	0.6647	-14.52	64.88	62.77	8.328	7.095	4	4	t-test	S
YDL130W	RPP1B	0.3939	0.7106	-14.52	43.19	45.62	2.367	14.5	4	4	t-test	S
YOR213C	SAS5	0.2019	0.5883	-14.5	48.93	50.14	7.038	0.3512	4	3	t-test	S
YBR242W	YBR242W	0.2444	0.6185	-14.49	62.16	60.59	7.919	1.731	4	4	t-test	S
YLR115W	CFT2	0.07928	0.4349	-14.48	52.09	52.62	4.499	1.891	4	4	t-test	S
YOL060C	MAM3	0.4161	0.7229	-14.38	45.02	46.96	3.145	15.05	5	4	t-test	S
YER164W	CHD1	0.01029	0.2142	-14.38	45.02	46.96	2.221	2.707	4	4	t-test	S
YOR145C	PNO1	0.1707	0.5658	-14.37	60.12	58.89	6.348	1.725	4	4	t-test	S
YOR039W	CKB2	0.1729	0.5658	-14.32	44.76	46.7	6.773	2.277	5	4	t-test	S
YCL052C	PBN1	0.1991	0.5856	-14.3	55.02	54.8	6.883	1.899	4	4	t-test	S
YPL081W	RPS9A	0.3901	0.7095	-14.24	67.78	64.84	10.39	7.174	4	3	t-test	S
YOL149W	DCP1	0.2767	0.6452	-14.24	63.73	61.64	8.385	3.327	4	4	t-test	S
YFR045W	YFR045W	0.07534	0.4305	-14.23	54.1	54.02	4.346	2.046	4	4	t-test	S
YPR008W	HAA1	0.3941	0.7106	-14.21	70.9	67.28	11.19	3.294	4	4	t-test	S
YOL031C	SIL1	0.1791	0.5717	-14.21	66.34	63.67	6.149	5.403	5	4	t-test	S
YOR355W	GDS1	0.05516	0.3955	-14.18	58.98	57.83	1.865	4.212	4	3	t-test	S
YOR301W	RAX1	0.2614	0.6332	-14.15	62.42	60.53	8.078	1.98	4	3	t-test	S
YJL149W	YJL149W	0.03805	0.3487	-14.14	56.84	56.12	3.394	1.844	4	4	t-test	S
YDL013W	HEX3	0.1612	0.5573	-14.14	7.657	17.23	0.9817	7.657	4	4	t-test	S
YGR192C	TDH3	0.1461	0.5395	-14.11	56.66	55.95	5.729	0.8866	4	4	t-test	S
YIL001W	YIL001W	0.2232	0.601	-14.11	55.66	55.16	7.279	1.693	4	4	t-test	S
YIR006C	PAN1	0.3067	0.6672	-14.1	61.96	60.12	9.048	1.562	4	4	t-test	S
YNL110C	NOP15	0.4238	0.7266	-14.07	45.18	46.84	2.246	15.12	4	4	t-test	S
YHR121W	LSM12	0.1715	0.5658	-14.05	57.54	56.59	6.166	3.27	4	4	t-test	S
YDR071C	PAA1	0.03516	0.3387	-14	53.69	53.51	3.174	3.11	4	4	t-test	S
YAL011W	SWC3	0.008256	0.2045	-13.96	49.25	49.96	1.349	2.805	4	4	t-test	S
YLR448W	RPL6B	0.01381	0.2412	-13.9	47.01	48.15	2.513	1.821	4	4	t-test	S
YAL043C-A	YAL043C-A	0.3639	0.7064	-13.86	38.67	41.53	1.926	12.9	4	4	t-test	S
YBR056W	YBR056W	0.4177	0.7232	-13.86	43.6	45.43	1.871	14.71	4	4	t-test	S
YOL036W	YOL036W	0.2755	0.6449	-13.8	69.96	66.22	8.487	3.077	5	4	t-test	S
YDR485C	VPS72	0.05456	0.3942	-13.79	51.64	51.73	3.704	2.956	4	4	t-test	S
YPR057W	BRR1	0.03789	0.3487	-13.75	44.85	46.33	3.157	0.8949	4	4	t-test	S
YGL048C	RPT6	0.3412	0.6898	-13.74	35.88	39.23	2.306	12.06	4	4	t-test	S
YAL034C	FUN19	0.4397	0.731	-13.74	45.86	47.12	2.333	15.34	4	4	t-test	S
YGL137W	SEC27	0.2752	0.6449	-13.73	62.9	60.58	7.877	4.533	4	4	t-test	S
YDR308C	SRB7	0.1825	0.5717	-13.66	0	10.8	6.251	0	4	4	t-test	S
YDR217C	RAD9	0.0005339	0.0581	-13.61	35.05	38.47	2.414	2.018	28	28	t-test	S
YBR172C	SMY2	0.4234	0.7266	-13.59	43.63	45.23	1.217	14.66	4	4	t-test	S
YMR056C	AAC1	0.2675	0.6375	-13.55	71.9	67.55	7.773	3.334	4	4	t-test	S
YJL208C	NUC1	0.3969	0.7132	-13.52	56.02	54.97	10.07	6.905	4	4	t-test	S
YOL021C	DIS3	0.2601	0.6328	-13.51	58.66	57.05	7.68	2.126	4	4	t-test	S
YOL094C	RFC4	0.1071	0.4824	-13.47	60.92	58.8	4.519	3.974	4	4	t-test	S
YOL134C	YOL134C	0.185	0.5722	-13.45	0	10.64	6.204	0	4	4	t-test	S
YGR270W	YTA7	0.3686	0.7083	-13.4	35.09	38.33	3.178	12.43	4	4	t-test	S
YDL102W	POL3	0.4302	0.7277	-13.4	70.07	65.98	10.9	6.974	4	4	t-test	S
YJL194W	CDC6	0.2676	0.6375	-13.39	61.59	59.27	7.739	2.609	4	4	t-test	S
YKL149C	DBR1	0.01734	0.2671	-13.35	59.41	57.53	2.512	2.443	4	4	t-test	S
YJR045C	SSC1	0.4599	0.7412	-13.3	63.99	61.1	12.35	2.638	4	4	t-test	S
YPR189W	SKI3	0.2404	0.6138	-13.26	52.11	51.68	7.14	2.489	4	4	t-test	S
YMR272C	SCS7	0.01641	0.2593	-13.24	47.51	48.03	2.474	2.304	4	4	t-test	S
YBL036C	YBL036C	0.4661	0.7431	-13.23	46.32	47.08	3.668	15.54	4	4	t-test	S
YIL131C	FKH1	0.3612	0.7046	-13.23	65.56	62.28	9.677	2.195	4	4	t-test	S
YHL031C	GOS1	0.07047	0.4207	-13.2	53.29	52.56	3.886	1.317	4	4	t-test	S
YKR055W	RHO4	0.4298	0.7277	-13.19	43.05	44.47	2.044	14.39	4	4	t-test	S
YOR268C	YOR268C	0.3011	0.6633	-13.18	63.23	60.41	8.349	1.213	4	3	t-test	S
YIL153W	RRD1	0.007386	0.1986	-13.13	48.04	48.36	2.022	1.91	4	4	t-test	S
YEL030W	ECM10	0.155	0.5511	-13.12	61.44	58.94	5.512	1.854	4	4	t-test	S
YLR114C	AVL9	0.05124	0.3905	-13.11	56.49	55.02	3.353	0.8045	4	4	t-test	S
YBR084C-A	RPL19A	0.4067	0.7181	-13.1	43.67	44.88	10.66	2.808	4	4	t-test	S
YNL263C	YIF1	0.3303	0.6857	-13.08	61.17	58.7	8.758	3.627	4	4	t-test	S
YJR057W	CDC8	0.3901	0.7095	-13.06	58.74	56.76	10.29	1.137	4	4	t-test	S
YMR166C	YMR166C	0.06149	0.4051	-13.02	49.93	49.77	3.628	1.221	4	4	t-test	S
YOR320C	GNT1	0.3038	0.6648	-13	60.76	58.32	8.222	2.728	4	3	t-test	S
YER132C	PMD1	0.01138	0.2244	-12.97	58.56	56.55	2.123	1.071	4	4	t-test	S
YBR238C	YBR238C	0.2163	0.5974	-12.96	72.39	67.47	6.54	2.206	4	4	t-test	S
YDR356W	SPC110	0.2828	0.6482	-12.95	62.35	59.53	7.831	1.332	4	4	t-test	S
YOL027C	MDM38	0.2059	0.5917	-12.95	57.86	55.98	6.767	1.218	5	4	t-test	S
YOR340C	RPA43	0.4453	0.7323	-12.95	58.57	56.54	11.63	2.073	4	4	t-test	S
YKL091C	YKL091C	0.08961	0.4573	-12.94	52.92	52.06	4.135	3.261	4	4	t-test	S
YLR398C	SKI2	0.08101	0.4371	-12.91	54.41	53.22	3.792	3.757	4	4	t-test	S
YBR139W	YBR139W	0.4361	0.7289	-12.88	41.99	43.37	1.166	14.33	4	4	t-test	S
YHR118C	ORC6	0.3158	0.6757	-12.87	57.46	55.6	8.443	1.606	4	4	t-test	S
YGL253W	HXK2	0.2898	0.6544	-12.85	66.54	62.76	7.331	5.614	4	4	t-test	S
YKL093W	MBR1	0.1322	0.5226	-12.82	59.07	56.84	4.89	3.296	4	4	t-test	S
YDL140C	RPO21	0.1548	0.5509	-12.81	63.05	59.97	5.373	1.553	4	4	t-test	S
YAR007C	RFA1	0.4284	0.7277	-12.77	63.51	60.3	10.74	4.749	4	4	t-test	S
YAL010C	MDM10	0.3584	0.7026	-12.68	27.64	31.87	4.73	10.92	4	4	t-test	S
YDR355C	YDR355C	0.391	0.7095	-12.66	0	10.01	10.01	0	4	4	t-test	S
YGL250W	YGL250W	0.08419	0.4448	-12.65	62.7	59.57	4.029	1.715	4	4	t-test	S
YLR286C	CTS1	0.0187	0.2774	-12.63	59.37	56.92	2.256	2.73	4	4	t-test	S
YHR083W	SAM35	0.1818	0.5717	-12.59	0	9.954	5.749	0	4	4	t-test	S
YPR082C	DIB1	0.391	0.7095	-12.59	0	9.952	9.952	0	4	4	t-test	S
YLR198C	YLR198C	0.4803	0.7523	-12.58	8.42	16.6	11.19	8.42	4	4	t-test	S
YNL244C	SUI1	0.2489	0.6232	-12.58	44.51	45.13	6.964	1.089	4	4	t-test	S
YKR094C	RPL40B	0.02376	0.304	-12.55	52.29	51.26	2.524	1.068	4	4	t-test	S
YPR169W	JIP5	0.4625	0.7422	-12.55	43.61	44.4	3.365	14.63	4	4	t-test	S
YJL065C	DLS1	0.2613	0.6332	-12.54	56.23	54.37	7.169	1.28	4	4	t-test	S
YDL089W	YDL089W	0.02376	0.304	-12.53	44.23	44.88	2.56	1.257	4	4	t-test	S
YKL026C	GPX1	0.2433	0.6174	-12.52	58.73	56.33	6.808	1.98	4	4	t-test	S
YNL082W	PMS1	0.07653	0.4318	-12.51	55.24	53.56	3.847	2.323	4	4	t-test	S
YIL074C	SER33	0.1333	0.5238	-12.5	60.55	57.75	4.874	2.016	4	4	t-test	S
YHR082C	KSP1	0.1562	0.5537	-12.49	51.26	50.4	5.244	2.617	4	4	t-test	S
YBR099C	YBR099C	0.1165	0.5014	-12.48	15.96	22.49	1.33	5.779	4	4	t-test	S
YOR080W	DIA2	0.4236	0.7266	-12.48	13.49	20.53	0.5706	13.49	5	4	t-test	S
YHR087W	RTC3	0.1979	0.5846	-12.46	60.22	57.46	5.931	2.778	4	4	t-test	S
YER001W	MNN1	0.1105	0.49	-12.39	61.96	58.78	4.435	1.978	4	4	t-test	S
YAL004W	YAL004W	0.5641	0.8039	-12.38	48.46	48.09	6.754	17.89	4	4	t-test	S
YFL006W	YFL006W	0.31	0.6711	-12.35	56.93	54.77	7.807	3.817	4	4	t-test	S
YPL203W	TPK2	0.4087	0.7206	-12.33	68.25	63.71	9.726	5.231	4	3	t-test	S
YER120W	SCS2	0.01194	0.2286	-12.32	45.34	45.59	1.946	2.435	4	4	t-test	S
YOR159C	SME1	0.2552	0.63	-12.3	7.072	15.31	5.337	7.072	4	4	t-test	S
YPR096C	YPR096C	0.3393	0.6898	-12.29	65.23	61.28	8.418	3.346	4	4	t-test	S
YNR071C	YNR071C	0.1366	0.5276	-12.28	54.29	52.63	5.151	2.375	5	4	t-test	S
YNR035C	ARC35	0.1102	0.4897	-12.28	57.17	54.9	5.006	2.996	8	8	t-test	S
YMR063W	RIM9	0.4273	0.7277	-12.27	15.08	21.62	8.554	9.504	4	4	t-test	S
YBR092C	PHO3	0.4347	0.7286	-12.27	40.45	41.68	0.8148	13.63	4	4	t-test	S
YBR100W	YBR100W	0.1601	0.5561	-12.27	4.993	13.64	4.561	4.993	4	4	t-test	S
YLR378C	SEC61	0.1983	0.5852	-12.21	45.9	45.94	5.856	1.999	4	4	t-test	S
YPR029C	APL4	0.4487	0.7346	-12.2	71.93	66.51	9.763	8.352	4	4	t-test	S
YOR298C-A	MBF1	0.04853	0.3842	-12.2	60.26	57.28	3.156	1.643	4	3	t-test	S
YKL187C	YKL187C	0.1886	0.5751	-12.18	60.07	57.12	5.687	1.183	4	4	t-test	S
YDL088C	ASM4	0.2017	0.5883	-12.16	58.98	56.24	5.872	2.419	4	4	t-test	S
YGR196C	FYV8	0.2206	0.6008	-12.13	60.04	57.06	6.214	1.381	4	4	t-test	S
YCL025C	AGP1	0.1877	0.5748	-12.03	54.15	52.32	5.571	2.502	4	4	t-test	S
YOR144C	ELG1	0.05455	0.3942	-12.02	49.74	48.82	3.52	2.321	5	4	t-test	S
YLR443W	ECM7	0.2052	0.591	-12.01	56.91	54.48	5.874	2.091	4	4	t-test	S
YBR098W	MMS4	0.1267	0.5144	-12	14.97	21.32	1.459	5.776	4	4	t-test	S
YJL032W	YJL032W	0.198	0.5846	-11.91	0	9.415	5.714	0	4	4	t-test	S
YOR304C-A	YOR304C-A	0.3821	0.7095	-11.89	68.44	63.5	9.028	3.426	4	3	t-test	S
YPL075W	GCR1	0.4721	0.7462	-11.86	20.01	25.2	10.65	6.849	4	4	t-test	S
YBR231C	SWC5	0.2444	0.6185	-11.85	42.81	43.21	2.165	8.113	4	4	t-test	S
YAR035W	YAT1	0.5096	0.772	-11.82	45.37	45.22	1.796	15.76	4	4	t-test	S
YOL102C	TPT1	0.194	0.5813	-11.81	56.65	54.12	5.335	3.992	4	4	t-test	S
YDR334W	SWR1	0.07721	0.4343	-11.8	48.41	47.6	3.431	3.319	4	4	t-test	S
YGR048W	UFD1	0.2104	0.5951	-11.8	0	9.326	5.871	0	4	4	t-test	S
YPR040W	TIP41	0.01745	0.2671	-11.8	62.09	58.41	1.311	2.873	4	4	t-test	S
YDL062W	YDL062W	0.03365	0.335	-11.79	51.11	49.72	2.643	2.579	4	4	t-test	S
YKL208W	CBT1	0.164	0.5606	-11.79	47.36	46.76	5.063	2.622	4	4	t-test	S
YOR038C	HIR2	0.2967	0.6585	-11.78	60.39	57.06	7.326	4.357	5	4	t-test	S
YCL042W	YCL042W	0.3306	0.6857	-11.78	65.55	61.13	7.557	5.084	4	4	t-test	S
YKL096W-A	CWP2	0.02624	0.3111	-11.77	60.32	56.99	2.185	2.907	4	4	t-test	S
YKR002W	PAP1	0.2777	0.646	-11.75	56.92	54.29	6.978	2.118	4	4	t-test	S
YLR409C	UTP21	0.4643	0.7427	-11.73	59.83	56.57	10.92	3.441	4	4	t-test	S
YJL124C	LSM1	0.05615	0.3955	-11.61	20.25	25.19	2.932	3.188	4	4	t-test	S
YJL150W	YJL150W	0.212	0.5964	-11.6	62.43	58.52	5.334	4.62	4	4	t-test	S
YPR026W	ATH1	0.1057	0.4818	-11.56	63.03	58.97	3.012	4.676	4	4	t-test	S
YGL132W	YGL132W	0.278	0.646	-11.55	59.46	56.14	6.903	1.1	4	4	t-test	S
YKL044W	YKL044W	0.1652	0.5615	-11.54	59.33	56.02	4.975	2.541	4	4	t-test	S
YGR085C	RPL11B	0.01257	0.2312	-11.5	45.89	45.37	1.907	0.8669	4	4	t-test	S
YPL264C	YPL264C	0.3345	0.6861	-11.47	62.35	58.36	7.795	2.782	4	4	t-test	S
YLR291C	GCD7	0.1405	0.5326	-11.45	57.2	54.27	4.579	1.802	4	4	t-test	S
YDL233W	YDL233W	0.2208	0.6009	-11.43	60.25	56.67	5.862	0.4815	4	4	t-test	S
YOR107W	RGS2	0.4864	0.7571	-11.4	43.08	43.07	1.083	14.37	5	4	t-test	S
YLR185W	RPL37A	0.1215	0.5091	-11.38	58.13	54.95	3.059	4.917	4	4	t-test	S
YDR441C	APT2	0.06905	0.4195	-11.37	60.76	57.02	3.365	1.769	4	4	t-test	S
YMR095C	SNO1	0.4499	0.7353	-11.33	59.06	55.65	10.19	3.231	4	4	t-test	S
YDR386W	MUS81	0.08291	0.4418	-11.31	12.59	18.89	1.689	4.535	4	4	t-test	S
YGL215W	CLG1	0.1035	0.4785	-11.23	58.92	55.46	3.905	1.622	4	4	t-test	S
YML126C	ERG13	0.4055	0.7176	-11.23	58.84	55.4	8.494	5.987	4	4	t-test	S
YJL091C	GWT1	0.2766	0.6452	-11.23	57.02	53.96	6.642	2.199	4	4	t-test	S
YGL117W	YGL117W	0.4929	0.7605	-11.23	64.27	59.68	11.38	1.26	4	4	t-test	S
YML033W	YML033W	0.1934	0.5804	-11.22	48.29	47.05	5.052	3.837	4	4	t-test	S
YBR175W	SWD3	0.1532	0.5488	-11.21	4.345	12.3	4.156	4.345	4	4	t-test	S
YGR256W	GND2	0.1098	0.4892	-11.21	58.52	55.12	3.997	2.026	4	4	t-test	S
YML103C	NUP188	0.003412	0.1521	-11.2	47.14	46.12	1.096	1.835	4	4	t-test	S
YML004C	GLO1	0.4962	0.7633	-11.17	42.5	42.43	2.779	14.24	4	4	t-test	S
YLR224W	YLR224W	0.1071	0.4824	-11.16	65.72	60.78	3.768	3.221	4	4	t-test	S
YGR217W	CCH1	0.06024	0.4045	-11.1	55.8	52.89	2.91	3.021	4	4	t-test	S
YNL226W	YNL226W	0.003096	0.145	-11.08	51.1	49.16	0.9225	1.778	4	4	t-test	S
YKL049C	CSE4	0.2857	0.6509	-11.08	57.09	53.89	6.743	1.274	4	4	t-test	S
YPL110C	GDE1	0.153	0.5488	-11.07	62.29	58	4.615	1.305	4	3	t-test	S
YGL167C	PMR1	0.2619	0.6332	-11.06	9.299	16.09	5.529	5.466	4	4	t-test	S
YBR215W	HPC2	0.02852	0.3214	-11.05	53.6	51.12	2.402	2.176	4	4	t-test	S
YNL032W	SIW14	0.2956	0.6576	-11.05	38.41	39.1	1.093	8.72	4	4	t-test	S
YMR236W	TAF9	0.5222	0.7806	-11.02	45.34	44.56	1.929	15.15	4	4	t-test	S
YOR070C	GYP1	0.1493	0.545	-11.01	32.56	34.45	0.8301	5.729	5	4	t-test	S
YLR344W	RPL26A	0.2788	0.646	-10.98	59.26	55.53	6.496	2.64	4	4	t-test	S
YLL038C	ENT4	0.1305	0.5201	-10.95	55.85	52.81	4.21	2.264	4	4	t-test	S
YDR540C	IRC4	0.216	0.5974	-10.94	58.25	54.7	5.522	1.721	4	4	t-test	S
YER106W	MAM1	0.2093	0.5946	-10.92	56.78	53.52	4.35	5.479	4	4	t-test	S
YNL016W	PUB1	0.001546	0.09864	-10.88	50.85	48.8	1.145	1.35	4	4	t-test	S
YKL210W	UBA1	0.1584	0.5547	-10.88	61.2	56.98	4.616	1.088	4	4	t-test	S
YBR048W	RPS11B	0.008387	0.2045	-10.85	52.12	49.78	1.733	1.402	4	4	t-test	S
YCR079W	PTC6	0.1717	0.5658	-10.84	49.18	47.45	4.796	0.5583	4	4	t-test	S
YHR081W	LRP1	0.397	0.7132	-10.83	27.64	30.41	1.733	10.9	4	4	t-test	S
YBR072W	HSP26	0.175	0.5682	-10.82	42.18	41.9	3.87	5.054	4	4	t-test	S
YHR066W	SSF1	0.1228	0.51	-10.82	55.22	52.21	3.987	2.747	4	4	t-test	S
YPR086W	SUA7	0.2649	0.6346	-10.81	62.32	57.82	5.996	3.771	4	4	t-test	S
YMR116C	ASC1	0.1675	0.5637	-10.81	20.91	25.08	4.694	2.401	4	4	t-test	S
YIL017C	VID28	0.03022	0.3295	-10.8	57.71	54.16	2.427	1.838	4	4	t-test	S
YJL020C	BBC1	0.2216	0.601	-10.79	55.56	52.46	5.54	1.475	4	4	t-test	S
YER077C	YER077C	0.01805	0.2708	-10.79	52.77	50.25	2.096	1.69	4	4	t-test	S
YHL029C	OCA5	0.2149	0.5974	-10.78	55.14	52.11	5.401	2.234	4	4	t-test	S
YGR176W	YGR176W	0.1718	0.5658	-10.77	59.12	55.25	4.774	1.244	4	4	t-test	S
YHR077C	NMD2	0.0006905	0.06154	-10.77	58.25	54.56	2.124	1.078	28	28	t-test	S
YOR068C	VAM10	0.1502	0.5471	-10.76	32.25	34	2.659	5.417	5	4	t-test	S
YBR001C	NTH2	0.5146	0.7758	-10.76	43.51	42.9	1.497	14.54	4	4	t-test	S
YBR121C	GRS1	0.2621	0.6332	-10.75	39.08	39.39	1.354	8.701	8	8	t-test	S
YBR150C	TBS1	0.492	0.7601	-10.73	40.38	40.41	2.587	13.55	4	4	t-test	S
YBR203W	COS111	0.5352	0.7863	-10.72	45.97	44.82	1.109	15.32	4	4	t-test	S
YDR345C	HXT3	0.3889	0.7095	-10.71	59.4	55.42	8.393	1.542	4	4	t-test	S
YMR129W	POM152	0.5278	0.7819	-10.66	62.45	57.8	11.57	4.156	4	4	t-test	S
YHR036W	BRL1	0.235	0.61	-10.64	58.84	54.93	5.614	2.467	4	4	t-test	S
YNL069C	RPL16B	0.01088	0.2227	-10.63	48.77	46.96	1.464	2.215	4	4	t-test	S
YGL257C	MNT2	0.2674	0.6375	-10.62	63.34	58.47	5.456	5.166	4	4	t-test	S
YGL060W	YBP2	0.2373	0.6111	-10.61	59.76	55.63	5.694	0.9538	4	4	t-test	S
YLR183C	TOS4	0.274	0.6443	-10.6	67.8	61.98	4.705	6.478	4	4	t-test	S
YJR026W	YJR026W	0.3816	0.7095	-10.59	63.59	58.65	7.057	6.686	4	4	t-test	S
YPL260W	YPL260W	0.3564	0.7008	-10.58	60.24	55.99	7.666	1.446	4	3	t-test	S
YNL273W	TOF1	0.523	0.7809	-10.57	3.819	11.38	11.38	3.819	4	4	t-test	S
YKR088C	TVP38	0.3877	0.7095	-10.56	59.38	55.29	8.076	3.523	4	4	t-test	S
YKL120W	OAC1	0.4141	0.7229	-10.51	49.72	47.62	8.611	3.277	4	4	t-test	S
YEL058W	PCM1	0.4284	0.7277	-10.47	61.32	56.75	9.035	1.402	4	4	t-test	S
YDL136W	RPL35B	0.07808	0.4349	-10.47	54.21	51.13	2.988	3.113	4	4	t-test	S
YKL110C	KTI12	0.13	0.5193	-10.42	13.69	19.06	2.661	4.771	4	4	t-test	S
YDR104C	SPO71	0.1655	0.5617	-10.41	54.5	51.31	4.18	3.776	4	4	t-test	S
YPL227C	ALG5	0.6069	0.8273	-10.36	84.16	74.72	14.26	1.811	4	3	t-test	S
YOL037C	YOL037C	0.5194	0.7797	-10.35	68.6	62.42	10.84	6.163	5	4	t-test	S
YFL020C	PAU5	0.5512	0.798	-10.35	63.36	58.27	12.18	1.679	4	4	t-test	S
YAL033W	POP5	0.03447	0.3377	-10.35	57.34	53.51	1.729	2.988	4	4	t-test	S
YER063W	THO1	0.0395	0.3516	-10.32	63.02	57.98	1.838	3.081	4	4	t-test	S
YOL133W	HRT1	0.2153	0.5974	-10.32	55.32	51.89	5.863	1.947	8	8	t-test	S
YPR084W	YPR084W	0.4107	0.7211	-10.25	58.75	54.55	8.448	1.826	4	4	t-test	S
YDR174W	HMO1	0.09274	0.4609	-10.24	45.42	44	3.385	2.138	4	4	t-test	S
YOR101W	RAS1	0.4782	0.7506	-10.24	72.12	65.11	9.547	6.041	5	4	t-test	S
YHR111W	UBA4	0.06853	0.4194	-10.23	47.7	45.79	2.966	0.9158	4	4	t-test	S
YPL183C	YPL183C	0.2273	0.6021	-10.23	57.42	53.48	5.325	1.595	4	3	t-test	S
YER042W	MXR1	0.188	0.5751	-10.22	65.69	60.01	4.716	2.41	4	4	t-test	S
YDR496C	PUF6	2.23e-08	5.77e-05	-10.22	52.86	49.87	1.014	0.7988	28	28	t-test	S
YGR263C	SAY1	0.2269	0.602	-10.19	60.87	56.18	5.285	1.947	4	4	t-test	S
YKR033C	YKR033C	0.1935	0.5804	-10.15	60.6	55.94	4.808	1.303	4	4	t-test	S
YLR422W	YLR422W	0.5323	0.7839	-10.15	42.71	41.79	1.991	14.31	4	4	t-test	S
YOR235W	YOR235W	0.1228	0.51	-10.15	47.34	45.45	3.764	2.208	4	3	t-test	S
YOR356W	YOR356W	0.4392	0.7309	-10.13	59.28	54.87	8.362	5.457	4	3	t-test	S
YKL105C	YKL105C	0.5684	0.8063	-10.1	46.35	44.62	2.026	15.69	4	4	t-test	S
YGL174W	BUD13	0.3443	0.6904	-10.09	59.1	54.7	6.633	4.671	4	4	t-test	S
YPL095C	EEB1	0.218	0.5977	-10.09	57.29	53.26	5.11	1.758	4	3	t-test	S
YPL197C	YPL197C	0.6066	0.8273	-10.06	60.96	56.14	13.78	2.561	4	3	t-test	S
YFL034C-A	RPL22B	0.446	0.7323	-10.05	66.46	60.48	9.035	1.645	4	4	t-test	S
YKL071W	YKL071W	0.4032	0.7171	-10.03	57.9	53.71	8.108	2.024	4	4	t-test	S
YGR228W	YGR228W	0.2478	0.6218	-10.03	52.94	49.78	5.457	2.517	4	4	t-test	S
YKL078W	DHR2	0.4212	0.7265	-10.02	57.68	53.52	7.925	5.303	4	4	t-test	S
YOL018C	TLG2	0.1204	0.5091	-10	36.21	36.54	1.573	4.701	5	4	t-test	S
YMR268C	PRP24	0.2254	0.6019	-9.996	62.29	57.15	5.101	2.653	4	4	t-test	S
YHR162W	YHR162W	0.5077	0.7705	-9.984	8.869	14.9	10.03	5.303	4	4	t-test	S
YDL142C	CRD1	0.2217	0.601	-9.978	51.16	48.34	5.122	1.317	4	4	t-test	S
YAL014C	SYN8	0.5465	0.794	-9.955	43.46	42.23	2.416	14.51	4	4	t-test	S
YKR072C	SIS2	0.05171	0.3908	-9.937	50.65	47.9	2.264	2.937	4	4	t-test	S
YOR312C	RPL20B	0.4529	0.7353	-9.882	6.082	12.62	8.23	6.082	4	3	t-test	S
YMR167W	MLH1	0.0535	0.3939	-9.856	45.11	43.46	2.426	2.715	4	4	t-test	S
YML035C	AMD1	0.171	0.5658	-9.842	54.1	50.55	4.312	2.283	4	4	t-test	S
YBR283C	SSH1	0.06463	0.4125	-9.833	47.39	45.24	2.841	1.713	4	4	t-test	S
YMR003W	YMR003W	0.6622	0.8547	-9.805	19.41	23.1	13.85	11.96	4	4	t-test	S
YFR018C	YFR018C	0.3599	0.7031	-9.794	61.25	56.17	6.978	3.305	4	4	t-test	S
YCL004W	PGS1	0.3149	0.6757	-9.772	59.03	54.39	6.38	1.652	4	4	t-test	S
YER151C	UBP3	0.5588	0.8002	-9.756	22.35	25.39	11.74	1.221	4	4	t-test	S
YJL115W	ASF1	0.1946	0.5822	-9.727	0	7.69	4.62	0	4	4	t-test	S
YKL220C	FRE2	0.2685	0.6378	-9.72	57.7	53.3	5.66	1.177	4	4	t-test	S
YDL162C	YDL162C	0.3752	0.7095	-9.713	56.75	52.54	7.264	2.702	4	4	t-test	S
YLR321C	SFH1	0.391	0.7095	-9.708	0	7.675	7.675	0	4	4	t-test	S
YDL143W	CCT4	0.3399	0.6898	-9.689	4.232	11.01	6.361	4.232	4	4	t-test	S
YGL109W	YGL109W	0.2384	0.612	-9.671	53.94	50.29	4.647	4.362	4	4	t-test	S
YKR064W	OAF3	0.4777	0.7505	-9.64	59.99	55.04	9.297	2.723	4	4	t-test	S
YGR157W	CHO2	0.3432	0.6902	-9.626	29.67	31.07	5.032	6.85	4	4	t-test	S
YBR239C	YBR239C	0.09488	0.4648	-9.603	57.25	52.85	3.167	0.5563	4	4	t-test	S
YNR073C	YNR073C	0.2046	0.5903	-9.556	60.53	55.4	4.988	0.371	5	4	t-test	S
YGR013W	SNU71	0.4418	0.7317	-9.552	58.75	54	8.531	0.8934	4	4	t-test	S
YBR277C	YBR277C	0.2345	0.61	-9.539	54.3	50.47	5.078	0.95	4	4	t-test	S
YGL007W	YGL007W	0.6053	0.826	-9.538	47.84	45.36	3.488	16.22	4	4	t-test	S
YMR120C	ADE17	0.001455	0.09768	-9.516	45.86	43.77	0.7609	1.305	4	4	t-test	S
YKR036C	CAF4	0.4183	0.7236	-9.512	58.02	53.39	7.948	2.259	4	4	t-test	S
YDR476C	YDR476C	0.2916	0.656	-9.509	64.21	58.28	4.669	5.724	4	4	t-test	S
YBR142W	MAK5	0.3033	0.6648	-9.507	60.37	55.24	6.054	0.8811	4	4	t-test	S
YGR052W	FMP48	0.3387	0.6895	-9.489	62.37	56.81	6.57	1.57	4	4	t-test	S
YHL037C	YHL037C	0.3141	0.6755	-9.474	61.27	55.93	6.174	1.568	4	4	t-test	S
YGR014W	MSB2	0.256	0.6309	-9.403	56.86	52.38	4.941	3.827	4	4	t-test	S
YDL122W	UBP1	0.003901	0.1575	-9.392	57.23	52.67	1.253	1.193	4	4	t-test	S
YKL176C	LST4	0.1468	0.5405	-9.345	40.63	39.51	2.892	4.231	4	4	t-test	S
YKL061W	YKL061W	0.3864	0.7095	-9.305	54.52	50.46	7.077	3.19	4	4	t-test	S
YBL008W	HIR1	0.2809	0.6482	-9.289	49.36	46.36	4.393	5.53	4	4	t-test	S
YHR133C	NSG1	0.4278	0.7277	-9.281	59.52	54.39	7.93	2.301	4	4	t-test	S
YFR046C	CNN1	0.3378	0.6888	-9.28	56.79	52.23	5.56	5.388	4	4	t-test	S
YOR177C	MPC54	0.2451	0.6192	-9.276	59.09	54.05	3.641	5.582	5	4	t-test	S
YGR266W	YGR266W	0.4118	0.7222	-9.236	69.65	62.36	7.353	3.943	4	4	t-test	S
YPR120C	CLB5	0.1874	0.5745	-9.219	31.6	32.27	3.905	3.623	4	4	t-test	S
YDL111C	RRP42	0.07653	0.4318	-9.205	47.94	45.18	2.824	1.828	4	4	t-test	S
YOR230W	WTM1	0.4256	0.7274	-9.182	63.04	57.1	7.887	0.6328	4	3	t-test	S
YAL054C	ACS1	0.3719	0.7087	-9.173	53.27	49.37	2.009	8.611	4	4	t-test	S
YJR076C	CDC11	0.2178	0.5975	-9.172	56.09	51.6	4.453	3.14	4	4	t-test	S
YBL009W	ALK2	0.5688	0.8065	-9.169	39.74	38.67	2.661	14.14	4	4	t-test	S
YJR133W	XPT1	0.5638	0.8039	-9.162	41.16	39.78	2.922	13.88	4	4	t-test	S
YPL158C	YPL158C	0.1535	0.5488	-9.159	53.4	49.46	3.057	4.057	4	4	t-test	S
YNL166C	BNI5	0.003494	0.1531	-9.151	54.16	50.05	1.177	1.223	4	4	t-test	S
YDR346C	SVF1	0.3252	0.6831	-9.147	58.18	53.23	6.111	1.794	4	4	t-test	S
YML125C	PGA3	0.3308	0.6857	-9.143	56.58	51.96	5.758	4.323	4	4	t-test	S
YLR039C	RIC1	0.4685	0.7435	-9.121	33.5	33.69	1.985	10.88	4	4	t-test	S
YML069W	POB3	0.3443	0.6904	-9.119	59.17	53.98	6.367	2.045	4	4	t-test	S
YEL008W	YEL008W	0.3753	0.7095	-9.111	66.78	59.99	6.866	1.992	4	4	t-test	S
YDR099W	BMH2	0.3146	0.6757	-9.107	58.34	53.32	5.815	2.872	4	4	t-test	S
YML109W	ZDS2	0.2767	0.6452	-9.084	61.65	55.92	5.36	1.966	4	4	t-test	S
YMR314W	PRE5	0.4199	0.7259	-9.069	17.37	20.9	6.845	6.605	8	8	t-test	S
YKL063C	YKL063C	0.3126	0.6745	-9.068	60.08	54.66	5.919	0.2222	4	4	t-test	S
YGL042C	YGL042C	0.1423	0.5332	-9.061	51.65	47.99	3.632	0.663	4	4	t-test	S
YPR023C	EAF3	0.3508	0.6959	-9.059	60.69	55.14	6.339	2.85	4	4	t-test	S
YJL139C	YUR1	0.5316	0.7839	-9.043	63.14	57.07	10.08	1.84	4	4	t-test	S
YPL123C	RNY1	0.4271	0.7277	-9.014	61.48	55.73	7.776	0.4207	4	3	t-test	S
YML010W	SPT5	0.2146	0.5974	-9.009	57.9	52.9	4.424	2.634	4	4	t-test	S
YGL096W	TOS8	0.3077	0.6676	-9.003	61.64	55.85	5.79	1.116	4	4	t-test	S
YKR034W	DAL80	0.4227	0.7266	-9	60.94	55.29	7.652	1.331	4	4	t-test	S
YNL158W	PGA1	0.1572	0.5545	-8.997	63.6	57.4	3.774	2.053	4	4	t-test	S
YFR056C	YFR056C	0.3425	0.6902	-8.988	62.34	56.38	6.041	3.51	4	4	t-test	S
YFR003C	YPI1	0.0933	0.4628	-8.968	47.04	44.28	2.985	1.609	4	4	t-test	S
YOR316C	COT1	0.5396	0.7896	-8.963	73.91	65.52	10.15	2.603	4	3	t-test	S
YCR077C	PAT1	0.04113	0.3579	-8.941	19.72	22.66	1.869	2.508	4	4	t-test	S
YJL110C	GZF3	0.1069	0.4824	-8.939	51.46	47.74	3.147	1.729	4	4	t-test	S
YLR102C	APC9	0.1019	0.4764	-8.925	47.61	44.7	1.61	3.861	4	4	t-test	S
YMR043W	MCM1	0.5272	0.7819	-8.897	62.74	56.64	9.755	2.496	4	4	t-test	S
YDR092W	UBC13	0.01189	0.2286	-8.895	45.62	43.1	1.548	1.317	4	4	t-test	S
YBR010W	HHT1	0.1852	0.5723	-8.892	40.56	39.1	3.633	3.716	4	4	t-test	S
YPL098C	MGR2	0.2417	0.6156	-8.886	51.22	47.52	4.763	2.086	4	3	t-test	S
YLR429W	CRN1	0.1371	0.5284	-8.885	58.99	53.66	3.288	2.937	4	4	t-test	S
YLR243W	YLR243W	0.00939	0.2115	-8.885	41.46	39.8	1.388	1.56	4	4	t-test	S
YKR023W	YKR023W	0.3584	0.7026	-8.877	56.86	51.97	6.144	3.8	4	4	t-test	S
YOR148C	SPP2	0.1195	0.5078	-8.856	48.51	45.35	2.682	3.507	4	4	t-test	S
YMR074C	YMR074C	0.2289	0.6041	-8.845	62.18	56.15	4.634	1.153	4	4	t-test	S
YMR102C	YMR102C	0.4901	0.759	-8.827	58.01	52.84	8.799	2.371	4	4	t-test	S
YGR211W	ZPR1	0.4342	0.7286	-8.824	58.48	53.2	7.694	1.739	4	4	t-test	S
YIR002C	MPH1	0.5758	0.8114	-8.823	64.79	58.2	9.933	7.72	4	4	t-test	S
YLR191W	PEX13	0.01888	0.2777	-8.818	45.9	43.26	1.734	1.389	4	4	t-test	S
YBR278W	DPB3	0.04161	0.3596	-8.813	47.99	44.9	1.268	2.764	4	4	t-test	S
YLR163C	MAS1	0.3002	0.6623	-8.808	56.64	51.74	5.314	3.336	4	4	t-test	S
YOR179C	SYC1	0.2926	0.6566	-8.799	61.79	55.8	5.411	1.846	4	4	t-test	S
YAL041W	CDC24	0.2849	0.6503	-8.795	57.4	52.33	5.278	2.167	4	4	t-test	S
YDL224C	WHI4	0.2934	0.6566	-8.789	54.61	50.12	5.442	1.398	4	4	t-test	S
YCL044C	MGR1	0.1255	0.5128	-8.78	55.51	50.82	3.321	1.014	4	4	t-test	S
YDR101C	ARX1	0.005595	0.1841	-8.748	51.04	47.27	1.271	1.104	4	4	t-test	S
YNL245C	CWC25	0.01777	0.2685	-8.735	48.2	45.01	1.348	2.051	4	4	t-test	S
YGR084C	MRP13	0.6056	0.8261	-8.694	44.53	42.08	0.8867	15.1	4	4	t-test	S
YJR128W	YJR128W	0.5455	0.794	-8.687	59.57	53.96	9.948	3.02	4	4	t-test	S
YML102W	CAC2	0.1888	0.5751	-8.686	46.2	43.39	1.617	5.079	4	4	t-test	S
YGL175C	SAE2	0.005847	0.1867	-8.679	43.11	40.94	1.207	1.4	4	4	t-test	S
YDL082W	RPL13A	0.2634	0.6337	-8.665	58.12	52.8	4.981	0.972	4	4	t-test	S
YKL197C	PEX1	0.343	0.6902	-8.664	50.21	46.54	6.008	2.193	4	4	t-test	S
YBR137W	YBR137W	0.48	0.7521	-8.663	67.61	60.3	6.011	8.622	4	4	t-test	S
YMR253C	YMR253C	0.2342	0.61	-8.639	61.16	55.18	4.558	1.88	4	4	t-test	S
YIL008W	URM1	0.0239	0.3043	-8.596	47.94	44.7	1.402	2.195	4	4	t-test	S
YPL216W	YPL216W	0.6824	0.8664	-8.574	84.95	73.94	14.87	3.429	4	3	t-test	S
YGR100W	MDR1	0.1634	0.56	-8.574	62.54	56.22	3.52	2.798	4	4	t-test	S
YGR178C	PBP1	0.02743	0.3151	-8.564	49.7	46.06	1.263	2.345	4	4	t-test	S
YJR054W	YJR054W	0.07877	0.4349	-8.52	55.91	50.93	2.635	1.791	4	4	t-test	S
YGR199W	PMT6	0.1173	0.5028	-8.504	58.57	53.03	3.124	1.331	4	4	t-test	S
YLR238W	FAR10	0.5641	0.8039	-8.473	71.68	63.37	9.794	5.43	4	4	t-test	S
YGR070W	ROM1	0.3501	0.6952	-8.471	59.65	53.85	6.01	1.756	4	4	t-test	S
YGL152C	YGL152C	0.03193	0.3313	-8.461	43.89	41.38	1.861	1.848	4	4	t-test	S
YKR057W	RPS21A	0.5826	0.8154	-8.459	39.97	38.28	3.284	13.4	4	4	t-test	S
YER002W	NOP16	0.02718	0.3136	-8.445	48.69	45.16	1.394	2.249	4	4	t-test	S
YNL266W	YNL266W	0.1991	0.5856	-8.441	58.92	53.25	3.784	3.166	4	4	t-test	S
YML119W	YML119W	0.4095	0.7208	-8.429	54.88	50.05	6.746	3.192	4	4	t-test	S
YDR509W	YDR509W	0.0371	0.348	-8.42	56.07	50.98	1.417	2.491	4	4	t-test	S
YBR103W	SIF2	8.14e-05	0.02213	-8.42	44.12	41.53	0.4577	0.6602	4	4	t-test	S
YNL109W	YNL109W	0.4108	0.7211	-8.399	59.16	53.41	6.926	1.494	4	4	t-test	S
YJL190C	RPS22A	0.008014	0.2029	-8.375	48.42	44.9	1.238	1.467	4	4	t-test	S
YKL168C	KKQ8	0.4133	0.7229	-8.365	61.43	55.17	6.964	0.9172	4	4	t-test	S
YKR074W	YKR074W	0.3837	0.7095	-8.356	38.58	37.1	2.561	7.904	4	4	t-test	S
YJR032W	CPR7	0.2921	0.6561	-8.301	52.11	47.75	4.955	2.883	4	4	t-test	S
YHR170W	NMD3	0.4142	0.7229	-8.298	58.89	53.11	6.8	2.591	4	4	t-test	S
YPL161C	BEM4	0.1723	0.5658	-8.278	53.76	49.04	2.69	3.816	4	3	t-test	S
YDR117C	TMA64	0.4994	0.766	-8.265	60.56	54.41	7.305	6.732	4	4	t-test	S
YHR159W	YHR159W	0.263	0.6332	-8.248	59.77	53.77	4.545	2.894	4	4	t-test	S
YNL030W	HHF2	0.007899	0.2025	-8.243	47.1	43.75	1.012	1.615	4	4	t-test	S
YML108W	YML108W	0.2032	0.5903	-8.235	56.32	51.03	4.012	1.021	4	4	t-test	S
YLL020C	YLL020C	0.1808	0.5717	-8.232	58.54	52.79	3.405	3.225	4	4	t-test	S
YBR222C	PCS60	0.6323	0.8414	-8.229	46	42.87	1.6	15.42	4	4	t-test	S
YBR181C	RPS6B	0.02689	0.3116	-8.219	46.63	43.36	1.785	1.379	4	4	t-test	S
YNL227C	JJJ1	0.03449	0.3377	-8.209	57.77	52.16	1.168	2.425	4	4	t-test	S
YBR266C	YBR266C	0.07645	0.4318	-8.183	51.41	47.11	1.621	3.094	4	4	t-test	S
YNR006W	VPS27	0.1848	0.5722	-8.177	0	6.465	3.769	0	4	4	t-test	S
YML098W	TAF13	0.787	0.9163	-8.166	22.83	24.5	19.96	13.18	4	4	t-test	S
YNR046W	TRM112	0.1619	0.5581	-8.159	53.9	49.06	2.143	4.197	4	4	t-test	S
YLR021W	IRC25	0.01025	0.2142	-8.131	42.96	40.39	1.175	1.62	4	4	t-test	S
YPR095C	SYT1	0.4294	0.7277	-8.107	73.99	64.9	6.656	3.922	4	4	t-test	S
YNL101W	AVT4	0.2599	0.6328	-8.106	74.7	65.46	4.315	3.282	4	4	t-test	S
YBR152W	SPP381	0.6288	0.8398	-8.096	64.06	57.04	11.81	2.727	4	4	t-test	S
YCR090C	YCR090C	0.401	0.7158	-8.084	59.4	53.35	6.518	1.248	4	4	t-test	S
YBR217W	ATG12	0.2223	0.601	-8.073	64.34	57.24	3.704	3.553	4	4	t-test	S
YGR132C	PHB1	0.4104	0.7211	-8.071	59.38	53.32	6.596	2.114	4	4	t-test	S
YPR121W	THI22	0.5313	0.7839	-8.066	68.3	60.37	8.709	4.007	4	4	t-test	S
YBR286W	APE3	0.4458	0.7323	-8.049	67.81	59.97	5.522	6.97	4	4	t-test	S
YBL062W	YBL062W	0.7008	0.8793	-8.045	53.67	48.79	2.992	18.78	4	4	t-test	S
YLR323C	CWC24	0.5539	0.7994	-8.04	59.86	53.68	9.409	2.921	4	4	t-test	S
YDR113C	PDS1	0.5233	0.7811	-8.035	67.02	59.34	8.632	3.065	4	4	t-test	S
YOR123C	LEO1	0.05923	0.4028	-8.003	54.89	49.72	2.168	2.264	5	4	t-test	S
YLR015W	BRE2	0.1066	0.4824	-7.993	20.38	22.43	2.357	2.978	4	4	t-test	S
YLR212C	TUB4	0.3497	0.695	-7.984	50.86	46.52	2.031	7.037	4	4	t-test	S
YMR213W	CEF1	0.6092	0.8289	-7.983	63.99	56.9	10.91	3.293	4	4	t-test	S
YMR241W	YHM2	0.2619	0.6332	-7.972	62.19	55.47	3.83	4.223	4	4	t-test	S
YOL009C	MDM12	0.178	0.5717	-7.963	0	6.295	3.857	0	5	4	t-test	S
YPR197C	YPR197C	0.4861	0.7569	-7.959	54.7	49.53	7.818	2.483	4	4	t-test	S
YKR037C	SPC34	0.03293	0.3329	-7.955	48.01	44.25	1.183	2.307	4	4	t-test	S
YER074W	RPS24A	0.1401	0.5326	-7.95	52.06	47.44	3.169	1.507	4	4	t-test	S
YLR105C	SEN2	0.4877	0.7575	-7.948	59.37	53.22	7.894	1.892	4	4	t-test	S
YGL166W	CUP2	0.2351	0.61	-7.926	55.83	50.4	4.212	1.356	4	4	t-test	S
YMR179W	SPT21	0.02295	0.3018	-7.92	48.57	44.66	1.255	2.013	4	4	t-test	S
YNL182C	IPI3	0.6529	0.8509	-7.916	46.79	43.25	0.7398	15.89	4	4	t-test	S
YPL025C	YPL025C	0.2658	0.6358	-7.901	61.7	55.02	4.275	3.097	4	3	t-test	S
YIL068C	SEC6	0.5442	0.7936	-7.899	57.97	52.08	8.918	3.486	4	4	t-test	S
YDR286C	YDR286C	0.4436	0.7321	-7.899	57.32	51.56	6.894	3.001	4	4	t-test	S
YPL105C	YPL105C	0.1049	0.4805	-7.88	53.38	48.43	2.666	1.981	4	3	t-test	S
YPR042C	PUF2	0.3712	0.7083	-7.879	56.19	50.65	5.893	1.535	4	4	t-test	S
YDL020C	RPN4	0.4529	0.7353	-7.868	43.49	40.6	1.708	9.025	4	4	t-test	S
YDL169C	UGX2	0.4781	0.7506	-7.861	69.42	61.1	7.289	4.099	4	4	t-test	S
YKL159C	RCN1	0.1538	0.5488	-7.854	54.43	49.24	2.897	3.09	4	4	t-test	S
YEL059W	YEL059W	0.3345	0.6861	-7.848	64.82	57.45	5.369	1.471	4	4	t-test	S
YFR032C-A	RPL29	0.0759	0.4316	-7.825	47.74	43.93	2.11	2.489	4	4	t-test	S
YGR110W	YGR110W	0.2171	0.5974	-7.814	59.53	53.24	3.898	2.046	4	4	t-test	S
YAR050W	FLO1	0.2658	0.6358	-7.813	61.92	55.12	4.487	1.624	4	4	t-test	S
YDR439W	LRS4	0.3881	0.7095	-7.809	60.97	54.37	6.076	1.658	4	4	t-test	S
YJL177W	RPL17B	0.3698	0.7083	-7.804	57.29	51.46	5.772	2.049	4	4	t-test	S
YKR059W	TIF1	0.07925	0.4349	-7.776	48.16	44.22	2.412	1.622	4	4	t-test	S
YIL126W	STH1	0.1263	0.5144	-7.776	53.68	48.58	2.35	3.214	4	4	t-test	S
YJR066W	TOR1	0.5693	0.8067	-7.773	58.72	52.56	9.555	2.221	4	4	t-test	S
YBR044C	TCM62	0.1823	0.5717	-7.759	53.69	48.58	2.849	3.671	4	4	t-test	S
YMR075C-A	YMR075C-A	0.2465	0.6203	-7.745	58.03	52	4.21	1.839	4	4	t-test	S
YGR023W	MTL1	0.2132	0.5974	-7.728	56.93	51.11	3.854	1.58	4	4	t-test	S
YAR031W	PRM9	0.6928	0.8748	-7.695	49.71	45.38	0.9994	17.65	4	4	t-test	S
YLR278C	YLR278C	0.1351	0.5263	-7.667	60.85	54.17	2.965	1.899	4	4	t-test	S
YBL001C	ECM15	0.3521	0.6971	-7.647	59.87	53.38	5.491	0.7761	4	4	t-test	S
YHR094C	HXT1	0.06554	0.4147	-7.646	59.23	52.87	2.172	0.6227	4	4	t-test	S
YER149C	PEA2	0.1922	0.5796	-7.645	46.45	42.77	3.592	1.499	4	4	t-test	S
YFR004W	RPN11	0.373	0.7095	-7.622	56.68	50.83	5.618	2.534	4	4	t-test	S
YOL054W	PSH1	0.05342	0.3939	-7.617	47.38	43.48	2.038	2.024	5	4	t-test	S
YGR145W	ENP2	0.5113	0.7732	-7.6	56.74	50.87	7.754	3.822	4	4	t-test	S
YPL207W	TYW1	0.343	0.6902	-7.582	61.85	54.89	5.202	2.34	4	3	t-test	S
YDR404C	RPB7	0.2363	0.6111	-7.577	58.59	52.31	3.351	4.419	8	8	t-test	S
YOR351C	MEK1	0.3779	0.7095	-7.568	61.19	54.36	5.687	2.182	4	3	t-test	S
YHL047C	ARN2	0.4901	0.759	-7.562	63.21	55.95	7.594	1.176	4	4	t-test	S
YBR055C	PRP6	0.6037	0.826	-7.519	68.19	59.85	9.712	5.315	4	4	t-test	S
YDR061W	YDR061W	0.02954	0.3271	-7.511	56.2	50.37	1.564	0.3969	4	4	t-test	S
YMR080C	NAM7	0.3255	0.6831	-7.503	58.56	52.23	2.882	5.845	4	4	t-test	S
YER007C-A	TMA20	0.1451	0.5384	-7.503	55.26	49.61	2.169	3.496	4	4	t-test	S
YLL007C	YLL007C	0.0492	0.3856	-7.496	56.07	50.25	1.092	2.485	4	4	t-test	S
YDR056C	YDR056C	0.1821	0.5717	-7.491	62.25	55.13	3.154	2.839	4	4	t-test	S
YGR003W	CUL3	0.4659	0.7431	-7.487	61.36	54.43	7.01	2.097	4	4	t-test	S
YJL187C	SWE1	0.3579	0.7023	-7.473	55.49	49.78	5.426	1.18	4	4	t-test	S
YGL087C	MMS2	0.2165	0.5974	-7.457	54.93	49.32	3.651	2.35	4	4	t-test	S
YIL029C	YIL029C	0.327	0.6839	-7.447	60.1	53.4	4.852	2.682	4	4	t-test	S
YKR020W	VPS51	0.1537	0.5488	-7.431	26.52	26.84	2.837	2.723	4	4	t-test	S
YCL001W	RER1	0.3026	0.6648	-7.429	49.25	44.81	4.612	2.26	4	4	t-test	S
YBL043W	ECM13	0.622	0.8369	-7.406	69.46	60.77	10.6	2.323	4	4	t-test	S
YBL018C	POP8	0.5871	0.8183	-7.405	58.19	51.86	9.627	1.276	4	4	t-test	S
YLR223C	IFH1	0.6128	0.8313	-7.399	61.18	54.21	10.2	3.242	4	4	t-test	S
YDR254W	CHL4	0.3844	0.7095	-7.39	56.28	50.33	5.16	4.225	4	4	t-test	S
YOR069W	VPS5	0.2461	0.62	-7.386	34.04	32.75	1.032	5.113	5	4	t-test	S
YJL203W	PRP21	0.4582	0.7401	-7.381	49.6	45.05	6.813	1.663	4	4	t-test	S
YKR106W	YKR106W	0.4381	0.7309	-7.373	53.43	48.07	6.298	3.074	4	4	t-test	S
YHR166C	CDC23	0.3226	0.6818	-7.372	53.51	48.13	4.85	1.965	4	4	t-test	S
YJR037W	YJR037W	0.4036	0.7171	-7.372	70.7	61.72	5.771	3.02	4	4	t-test	S
YDL127W	PCL2	0.3323	0.6857	-7.359	63.67	56.15	4.747	3.159	4	4	t-test	S
YGR117C	YGR117C	0.2811	0.6482	-7.356	61.85	54.71	4.417	1.118	4	4	t-test	S
YMR238W	DFG5	0.5286	0.7826	-7.356	60.48	53.63	8.107	1.948	4	4	t-test	S
YMR240C	CUS1	0.6497	0.8497	-7.337	43.39	40.1	1.853	14.48	4	4	t-test	S
YCR051W	YCR051W	0.495	0.7627	-7.323	65.29	57.41	7.192	3.437	4	4	t-test	S
YLL044W	YLL044W	0.391	0.7095	-7.312	0	5.781	5.781	0	4	4	t-test	S
YEL007W	YEL007W	0.6996	0.8786	-7.305	22.18	23.31	9.382	13.57	4	4	t-test	S
YPL159C	PET20	0.03224	0.3313	-7.295	52.61	47.35	0.6009	1.681	4	3	t-test	S
YJR017C	ESS1	0.6507	0.8503	-7.294	43.55	40.19	0.8216	14.53	4	4	t-test	S
YDR510W	SMT3	0.298	0.6598	-7.291	41.63	38.67	1.593	5.691	4	4	t-test	S
YDL182W	LYS20	0.5323	0.7839	-7.27	47.35	43.18	7.798	3.986	4	4	t-test	S
YOR318C	YOR318C	0.5274	0.7819	-7.253	65.1	57.2	7.796	3.292	4	3	t-test	S
YBR106W	PHO88	0.02951	0.3271	-7.24	51.19	46.19	1.398	1.833	4	4	t-test	S
YNL228W	YNL228W	0.006968	0.1923	-7.209	51.29	46.25	0.6071	1.377	4	4	t-test	S
YIL051C	MMF1	0.4956	0.7628	-7.207	58.62	52.04	7.131	3.151	4	4	t-test	S
YDR318W	MCM21	0.3691	0.7083	-7.197	44.45	40.83	2.601	6.417	4	4	t-test	S
YBR166C	TYR1	0.2121	0.5964	-7.145	55.44	49.48	1.208	4.488	4	4	t-test	S
YML036W	CGI121	0.4255	0.7274	-7.125	60.82	53.71	5.821	3.311	4	4	t-test	S
YIL056W	VHR1	0.09395	0.4643	-7.122	59.25	52.47	2.375	1.339	4	4	t-test	S
YJL183W	MNN11	0.2171	0.5974	-7.117	52.6	47.21	3.296	2.92	4	4	t-test	S
YPL071C	YPL071C	0.5684	0.8063	-7.116	57.57	51.13	8.728	1.998	4	3	t-test	S
YML051W	GAL80	0.7563	0.9039	-7.115	42.52	39.24	13.11	14.26	4	4	t-test	S
YER092W	IES5	0.6389	0.8433	-7.093	18.71	20.4	7.172	11.1	4	4	t-test	S
YDL085W	NDE2	0.315	0.6757	-7.087	63.11	55.5	4.534	2.203	4	4	t-test	S
YEL012W	UBC8	0.1671	0.5637	-7.077	54.19	48.44	3.09	0.791	4	4	t-test	S
YOL136C	PFK27	0.3327	0.6857	-7.063	61.12	53.9	4.635	3.27	5	4	t-test	S
YHR160C	PEX18	0.5427	0.7924	-7.027	59.96	52.96	7.95	2.733	4	4	t-test	S
YOR337W	TEA1	0.3547	0.6993	-7.026	62.08	54.63	4.797	3.008	4	3	t-test	S
YLR336C	SGD1	0.477	0.7504	-7.026	59.48	52.58	6.557	3.387	4	4	t-test	S
YOR333C	YOR333C	0.4457	0.7323	-7.022	53.59	47.92	6.319	0.9825	4	4	t-test	S
YML048W-A	YML048W-A	0.5759	0.8114	-7.021	56.71	50.38	8.778	2.148	4	4	t-test	S
YFL004W	VTC2	0.6358	0.843	-7.008	82.42	70.7	8.226	9.441	4	4	t-test	S
YEL038W	UTR4	0.09687	0.4688	-7.002	58.87	52.08	2.047	2.441	4	4	t-test	S
YER038C	KRE29	0.2269	0.602	-6.991	56.98	50.58	3.516	2.265	4	4	t-test	S
YDR330W	UBX5	0.401	0.7158	-6.987	65.42	57.24	5.581	1.821	4	4	t-test	S
YGR147C	NAT2	0.187	0.5744	-6.948	54.82	48.83	3.19	1.679	4	4	t-test	S
YLR435W	TSR2	0.3158	0.6757	-6.937	46.06	41.89	3.662	4.324	4	4	t-test	S
YHR126C	YHR126C	0.5578	0.8002	-6.931	58.88	52.02	8.052	3.52	4	4	t-test	S
YGL061C	DUO1	0.06722	0.4167	-6.925	53.61	47.86	0.7887	2.562	4	4	t-test	S
YDR351W	SBE2	0.4831	0.7546	-6.909	59.88	52.8	6.8	1.39	4	4	t-test	S
YNR004W	YNR004W	0.039	0.3516	-6.908	55.17	49.08	1.671	0.8965	4	4	t-test	S
YLR438W	CAR2	0.5344	0.7858	-6.906	56.99	50.51	7.73	1.808	4	4	t-test	S
YLR329W	REC102	0.2085	0.5946	-6.906	50.25	45.18	0.9552	4.312	4	4	t-test	S
YIL062C	ARC15	0.196	0.5833	-6.881	56.44	50.06	3.622	1.837	8	8	t-test	S
YBL048W	YBL048W	0.6543	0.8514	-6.869	41.34	38.11	0.5472	13.85	4	4	t-test	S
YBR122C	MRPL36	0.1757	0.5687	-6.849	46.64	42.29	1.453	3.814	4	4	t-test	S
YBR059C	AKL1	0.2096	0.5946	-6.822	61.59	54.08	3.335	1.754	4	4	t-test	S
YGR182C	YGR182C	0.3869	0.7095	-6.815	58.52	51.65	5.32	0.8143	4	4	t-test	S
YGL195W	GCN1	0.3159	0.6757	-6.813	27.13	26.84	2.105	5.399	4	4	t-test	S
YDR083W	RRP8	0.3234	0.6823	-6.796	55.21	49.02	3.628	4.338	4	4	t-test	S
YKR021W	ALY1	0.5214	0.7803	-6.788	63.41	55.49	7.348	1.687	4	4	t-test	S
YDR207C	UME6	0.6582	0.8525	-6.781	24.25	24.53	8.461	9.889	4	4	t-test	S
YJL081C	ARP4	0.2003	0.5859	-6.78	50.84	45.56	2.302	3.668	4	4	t-test	S
YHR115C	DMA1	0.08958	0.4573	-6.78	57.94	51.16	2.165	1.718	4	4	t-test	S
YDR054C	CDC34	0.5711	0.8079	-6.779	51.22	45.85	7.149	7.386	8	8	t-test	S
YPL179W	PPQ1	0.6077	0.8275	-6.775	64.39	56.26	8.743	5.198	4	3	t-test	S
YGL210W	YPT32	0.5536	0.7994	-6.77	63.59	55.62	7.721	3.711	4	4	t-test	S
YJL188C	BUD19	0.366	0.707	-6.769	50.68	45.41	5.014	1.052	4	4	t-test	S
YOR196C	LIP5	0.4302	0.7277	-6.756	4.27	8.716	5.374	4.27	5	4	t-test	S
YDR279W	RNH202	0.1706	0.5658	-6.754	55.39	49.13	2.879	2.065	4	4	t-test	S
YIL012W	YIL012W	0.3715	0.7083	-6.752	59.18	52.12	5.066	1.085	4	4	t-test	S
YOL138C	RTC1	0.09909	0.4703	-6.745	58.05	51.22	2.162	2.259	5	4	t-test	S
YBR069C	TAT1	0.7067	0.8822	-6.739	47.39	42.79	1.55	16.21	4	4	t-test	S
YGL147C	RPL9A	0.262	0.6332	-6.734	56.01	49.61	2.019	4.623	4	4	t-test	S
YHR186C	KOG1	0.4998	0.7664	-6.72	60.88	53.44	6.616	3.504	4	4	t-test	S
YDL237W	YDL237W	0.3419	0.6899	-6.718	60.19	52.9	4.477	2.764	4	4	t-test	S
YLR397C	AFG2	0.3695	0.7083	-6.717	55.94	49.53	5.025	0.8549	4	4	t-test	S
YOL043C	NTG2	0.04751	0.3802	-6.712	58.35	51.44	1.88	1.272	5	4	t-test	S
YOR251C	YOR251C	0.1133	0.4931	-6.653	53.51	47.56	1.505	2.657	4	3	t-test	S
YJL100W	LSB6	0.1802	0.5717	-6.651	58.05	51.15	2.966	1.808	4	4	t-test	S
YBR174C	:::SWD3	0.5272	0.7819	-6.642	12.34	15.01	5.19	7.399	4	4	t-test	S
YOR158W	PET123	0.5054	0.7703	-6.642	60.17	52.82	6.839	2.236	4	4	t-test	S
YLR026C	SED5	0.6153	0.8326	-6.621	61.13	53.56	9.272	2.186	4	4	t-test	S
YDR290W	:::RTT103	0.5067	0.7703	-6.61	57.52	50.7	6.848	2.059	4	4	t-test	S
YNL290W	RFC3	0.2713	0.6415	-6.603	58.2	51.23	3.569	2.878	4	4	t-test	S
YIL088C	AVT7	0.294	0.6566	-6.583	58.9	51.76	4.045	1.591	4	4	t-test	S
YFL002C	SPB4	0.1973	0.5846	-6.578	47.98	43.13	0.3574	3.986	4	4	t-test	S
YIL151C	YIL151C	0.05365	0.3942	-6.566	53.83	47.75	1.26	2.161	4	4	t-test	S
YNL096C	RPS7B	0.2927	0.6566	-6.563	53.9	47.8	3.925	2.272	4	4	t-test	S
YBR125C	PTC4	0.2528	0.6269	-6.546	63.1	55.06	3.654	0.9477	4	4	t-test	S
YKR007W	MEH1	0.3487	0.695	-6.536	50.66	45.22	4.656	0.6018	4	4	t-test	S
YGR290W	YGR290W	0.2985	0.6598	-6.532	56.87	50.12	4.094	1.077	4	4	t-test	S
YPL028W	ERG10	0.5915	0.8203	-6.523	61.21	53.54	8.183	4.266	4	4	t-test	S
YHR203C	RPS4B	0.009226	0.211	-6.521	48.88	43.8	0.3881	1.264	4	4	t-test	S
YIL112W	HOS4	0.3592	0.7031	-6.514	55.39	48.94	1.385	5.933	4	4	t-test	S
YGR273C	YGR273C	0.3649	0.7066	-6.508	61.72	53.94	4.45	3.269	4	4	t-test	S
YDR218C	SPR28	0.4905	0.7592	-6.508	61.48	53.75	6.002	4.275	4	4	t-test	S
YGR124W	ASN2	0.6002	0.8247	-6.501	64.36	56.02	8.735	1.787	4	4	t-test	S
YGR075C	PRP38	0.6244	0.8381	-6.488	45.43	41.04	6.486	10.02	8	8	t-test	S
YMR135C	GID8	0.1252	0.5126	-6.479	63.65	55.44	0.96	3.098	4	4	t-test	S
YKR039W	GAP1	0.5151	0.7759	-6.474	61	53.34	6.089	5.177	4	4	t-test	S
YDR206W	EBS1	0.5148	0.7759	-6.456	63.16	55.03	6.671	3.145	4	4	t-test	S
YDR367W	KEI1	0.5504	0.7974	-6.454	57.47	50.54	7.556	1.518	4	4	t-test	S
YJL085W	EXO70	0.1298	0.5193	-6.435	58.13	51.04	2.474	1.204	4	4	t-test	S
YLR357W	RSC2	0.391	0.7095	-6.431	0	5.084	5.084	0	4	4	t-test	S
YGL121C	GPG1	0.3275	0.6844	-6.423	60.29	52.74	4.238	2.025	4	4	t-test	S
YKR070W	YKR070W	0.4482	0.7342	-6.413	54.21	47.93	5.623	2.68	4	4	t-test	S
YGL098W	USE1	0.6092	0.8289	-6.408	59.83	52.37	8.764	2.59	4	4	t-test	S
YIR023W	DAL81	0.577	0.8121	-6.4	40.43	37.02	2.741	9.9	4	4	t-test	S
YPR009W	SUT2	0.4304	0.7277	-6.386	59.34	51.96	5.483	1.669	4	4	t-test	S
YDL094C	YDL094C	0.4385	0.7309	-6.381	61.19	53.42	5.584	1.731	4	4	t-test	S
YPL125W	KAP120	0.1579	0.5546	-6.379	55.79	49.14	2.529	2.076	4	3	t-test	S
YLR314C	CDC3	0.5899	0.8197	-6.362	60.93	53.2	8.25	2.243	4	4	t-test	S
YKL022C	CDC16	0.4531	0.7354	-6.354	55.7	49.06	5.456	3.49	4	4	t-test	S
YHR005C-A	TIM10	0.7266	0.8913	-6.347	48.39	43.27	13.02	1.789	4	4	t-test	S
YJR130C	STR2	0.5741	0.8104	-6.33	56.47	49.65	7.754	2.962	4	4	t-test	S
YOL005C	RPB11	0.4269	0.7277	-6.329	4.156	8.289	4.801	4.156	4	4	t-test	S
YML120C	NDI1	0.3115	0.673	-6.305	59.87	52.32	4.008	1.883	4	4	t-test	S
YOR195W	SLK19	0.4343	0.7286	-6.295	65.22	56.54	5.515	2.486	5	4	t-test	S
YDR179C	CSN9	0.4226	0.7266	-6.274	65.7	56.9	5.305	1.403	4	4	t-test	S
YER005W	YND1	0.5859	0.8172	-6.273	62.58	54.43	8.008	2.523	4	4	t-test	S
YDR072C	IPT1	0.1756	0.5687	-6.264	22.6	22.82	2.211	2.968	4	4	t-test	S
YKL092C	BUD2	0.3826	0.7095	-6.263	55.11	48.52	4.674	2.408	4	4	t-test	S
YGL009C	LEU1	0.391	0.7095	-6.262	0	4.95	4.95	0	4	4	t-test	S
YMR168C	CEP3	0.661	0.8536	-6.25	59.25	51.78	9.821	4.286	4	4	t-test	S
YDR048C	YDR048C	0.6251	0.8385	-6.229	60.77	52.96	9.025	1.584	4	4	t-test	S
YOR029W	YOR029W	0.2788	0.646	-6.228	62.45	54.29	3.574	2.674	5	4	t-test	S
YOR365C	YOR365C	0.5087	0.7713	-6.213	62.67	54.46	6.33	2.898	4	3	t-test	S
YOL042W	NGL1	0.03022	0.3295	-6.203	58.21	50.92	1.537	0.6574	5	4	t-test	S
YFR051C	RET2	0.2386	0.612	-6.2	44.92	40.41	3.32	1.191	4	4	t-test	S
YHR032W	YHR032W	0.2898	0.6544	-6.193	53.42	47.12	1.959	4.554	4	4	t-test	S
YDL235C	YPD1	0.5605	0.8016	-6.186	57.26	50.16	6.956	4.391	4	4	t-test	S
YJL045W	YJL045W	0.5073	0.7703	-6.178	62.08	53.96	6.377	2.231	4	4	t-test	S
YGL146C	YGL146C	0.5399	0.7896	-6.177	58.83	51.39	7.006	1.757	4	4	t-test	S
YCR082W	AHC2	0.1417	0.5326	-6.175	52.81	46.63	2.223	2.294	4	4	t-test	S
YJL090C	DPB11	0.3715	0.7083	-6.166	49.38	43.91	2.752	5.259	4	4	t-test	S
YDR251W	PAM1	0.314	0.6755	-6.142	60.24	52.48	3.658	2.98	4	4	t-test	S
YJR072C	NPA3	0.5767	0.8121	-6.131	63.45	55.01	7.74	1.039	4	4	t-test	S
YMR304W	UBP15	0.2938	0.6566	-6.13	61.26	53.28	0.9027	4.795	4	4	t-test	S
YIL110W	MNI1	0.1114	0.491	-6.102	46.53	41.61	2.154	1.516	4	4	t-test	S
YNL300W	YNL300W	0.09433	0.4644	-6.077	55.6	48.76	2.029	0.8346	4	4	t-test	S
YDR499W	LCD1	0.04987	0.3875	-6.073	46.65	41.68	1.565	1.364	4	4	t-test	S
YNL156C	NSG2	0.333	0.6857	-6.054	61.22	53.18	3.569	3.514	4	4	t-test	S
YJR107W	YJR107W	0.07833	0.4349	-6.047	61.11	53.09	1.592	2.021	4	4	t-test	S
YDR107C	YDR107C	0.4824	0.7538	-6.045	62.37	54.09	5.828	2.305	4	4	t-test	S
YPL115C	BEM3	0.6388	0.8433	-6.044	57.75	50.44	8.79	4.144	4	3	t-test	S
YDL232W	OST4	0.4421	0.7317	-6.04	31.72	29.85	4.32	4.892	4	4	t-test	S
YMR025W	CSI1	0.5897	0.8197	-6.038	62.51	54.19	6.804	6.08	4	4	t-test	S
YJR025C	BNA1	0.6712	0.8602	-6.034	69.16	59.45	8.492	8.14	4	4	t-test	S
YHR132C	ECM14	0.4715	0.7457	-6.033	57.42	50.17	5.334	3.725	4	4	t-test	S
YCR027C	RHB1	0.2043	0.5903	-6.024	57.95	50.58	2.911	1.453	4	4	t-test	S
YLR084C	RAX2	0.07047	0.4207	-6.02	55.73	48.81	1.779	1.298	4	4	t-test	S
YJR040W	GEF1	0.4616	0.7414	-6.019	4.519	8.33	4.84	4.519	4	4	t-test	S
YNR032W	PPG1	0.1772	0.5717	-6.018	54.96	48.21	1.463	3.327	5	4	t-test	S
YGL059W	YGL059W	0.4606	0.7414	-6.012	69.68	59.84	5.545	1.767	4	4	t-test	S
YGR254W	ENO1	0.4686	0.7435	-6.01	59.37	51.69	5.721	0.891	4	4	t-test	S
YBR135W	CKS1	0.1109	0.4903	-6	53.96	47.4	2.073	1.686	4	4	t-test	S
YIL071C	PCI8	0.2056	0.5915	-5.994	65.37	56.42	2.728	2.303	4	4	t-test	S
YPL174C	NIP100	0.4742	0.748	-5.992	52.76	46.44	5.805	0.1403	4	3	t-test	S
YOR384W	FRE5	0.4652	0.7427	-5.974	65.75	56.7	5.434	2.682	4	3	t-test	S
YDR340W	YDR340W	0.6129	0.8313	-5.959	62.97	54.49	8.228	2.522	4	4	t-test	S
YOR354C	MSC6	0.6356	0.8428	-5.952	56.36	49.26	8.855	2.139	4	3	t-test	S
YLR418C	CDC73	0.5399	0.7896	-5.946	35.85	33.04	4.556	7.08	4	4	t-test	S
YGR026W	YGR026W	0.398	0.7135	-5.94	60.16	52.26	4.238	3.6	4	4	t-test	S
YBR167C	POP7	0.4524	0.7353	-5.937	62.4	54.02	5.41	1.219	4	4	t-test	S
YFL022C	FRS2	0.166	0.5623	-5.936	54.11	47.47	2.577	1.129	4	4	t-test	S
YBR105C	VID24	0.1574	0.5545	-5.932	58.82	51.19	1.509	3.025	4	4	t-test	S
YDL144C	YDL144C	0.5878	0.8189	-5.929	60.36	52.4	7.433	3.497	4	4	t-test	S
YMR027W	YMR027W	0.5481	0.7947	-5.92	61	52.91	6.352	4.368	4	4	t-test	S
YPR138C	MEP3	0.03895	0.3516	-5.92	47.85	42.5	0.5079	1.791	4	4	t-test	S
YBR228W	SLX1	0.2191	0.5995	-5.91	52.81	46.42	1.218	3.752	4	4	t-test	S
YEL031W	SPF1	0.3863	0.7095	-5.898	43.5	39.05	3.766	4.128	4	4	t-test	S
YFR020W	YFR020W	0.2169	0.5974	-5.898	56.14	49.05	2.822	2.148	4	4	t-test	S
YNL180C	RHO5	0.6653	0.8559	-5.892	57.27	49.93	9.548	3.107	4	4	t-test	S
YDR379W	RGA2	0.1698	0.5656	-5.881	58.49	50.89	2.59	0.575	4	4	t-test	S
YDR022C	CIS1	0.1799	0.5717	-5.877	58.44	50.84	2.653	1.291	4	4	t-test	S
YDL078C	MDH3	0.5849	0.8168	-5.859	62.93	54.38	7.396	2.795	4	4	t-test	S
YFR054C	YFR054C	0.5774	0.8121	-5.856	62.26	53.85	7.105	3.495	4	4	t-test	S
YMR103C	YMR103C	0.612	0.8312	-5.841	62.41	53.96	7.795	3.937	4	4	t-test	S
YIR005W	IST3	0.1359	0.5269	-5.811	52.29	45.93	1.431	2.752	4	4	t-test	S
YOR044W	IRC23	0.2966	0.6585	-5.801	61.14	52.92	3.516	2.455	5	4	t-test	S
YJR126C	VPS70	0.5474	0.7943	-5.799	58.17	50.57	6.692	1.846	4	4	t-test	S
YPL269W	KAR9	0.365	0.7066	-5.789	63.57	54.83	4.13	2.233	4	4	t-test	S
YGL160W	YGL160W	0.5576	0.8002	-5.789	59.64	51.73	6.811	2.366	4	4	t-test	S
YNL153C	GIM3	0.3043	0.6653	-5.784	52.78	46.3	1.747	4.457	4	4	t-test	S
YML056C	IMD4	0.5655	0.8041	-5.78	62.06	53.63	6.949	2.402	4	4	t-test	S
YBR040W	FIG1	0.7702	0.9104	-5.762	52.74	46.25	1.122	17.99	4	4	t-test	S
YML117W-A	YML117W-A	0.6827	0.8664	-5.746	67.61	57.99	8.718	7.423	4	4	t-test	S
YDR266C	YDR266C	0.3168	0.6768	-5.745	49.48	43.66	3.641	2.089	4	4	t-test	S
YGL063W	PUS2	0.5456	0.794	-5.742	57.74	50.19	6.563	2.106	4	4	t-test	S
YBR145W	ADH5	0.7302	0.8923	-5.736	44.4	39.64	2.95	14.85	4	4	t-test	S
YNR072W	HXT17	0.07004	0.4195	-5.73	48.46	42.84	1.239	2.074	5	4	t-test	S
YAR019C	CDC15	0.1817	0.5717	-5.708	54.95	47.95	1.501	3.145	4	4	t-test	S
YPR069C	SPE3	0.1019	0.4764	-5.708	44.1	39.37	1.916	1.511	4	4	t-test	S
YJL030W	MAD2	0.08659	0.4503	-5.702	46.88	41.57	1.826	1.257	4	4	t-test	S
YLR455W	YLR455W	0.1337	0.5238	-5.701	54.44	47.55	1.937	2.611	8	8	t-test	S
YJL012C	VTC4	0.1973	0.5846	-5.683	56.09	48.84	2.428	2.388	4	4	t-test	S
YCR025C	YCR025C	0.03376	0.335	-5.671	58.47	50.71	1.291	1.177	4	4	t-test	S
YPL010W	RET3	0.7222	0.891	-5.665	7.4	10.33	10.33	7.4	4	4	t-test	S
YNL214W	PEX17	0.06132	0.4051	-5.648	52.68	46.11	1.545	1.395	4	4	t-test	S
YGL161C	YIP5	0.3042	0.6653	-5.648	59.9	51.82	2.995	3.29	4	4	t-test	S
YOR359W	VTS1	0.4591	0.7407	-5.647	49.26	43.41	4.881	3.214	4	3	t-test	S
YJR013W	GPI14	0.6321	0.8414	-5.635	54.09	47.21	8.24	2.531	4	4	t-test	S
YKL015W	PUT3	0.4471	0.7329	-5.61	57.33	49.76	5.072	0.6025	4	4	t-test	S
YKL206C	ADD66	0.37	0.7083	-5.6	53.56	46.77	3.914	2.716	4	4	t-test	S
YMR263W	SAP30	0.7207	0.8904	-5.596	34.43	31.64	5.631	12.9	4	4	t-test	S
YMR073C	IRC21	0.09655	0.4677	-5.595	44.99	39.99	1.866	1.306	4	4	t-test	S
YIL098C	FMC1	0.676	0.8634	-5.587	66.88	57.29	7.366	8.661	4	4	t-test	S
YLR349W	YLR349W	0.3224	0.6818	-5.582	61.51	53.04	3.375	2.798	4	4	t-test	S
YDR199W	YDR199W	0.6261	0.8389	-5.58	66.29	56.82	7.323	5.431	4	4	t-test	S
YDR486C	VPS60	0.6774	0.8635	-5.571	31.14	29.02	1.242	12.07	4	4	t-test	S
YMR316C-A	YMR316C-A	0.04743	0.3802	-5.56	54.9	47.79	1.074	1.736	4	4	t-test	S
YGR089W	NNF2	0.1848	0.5722	-5.55	44.97	39.94	2.38	2.046	4	4	t-test	S
YPL089C	RLM1	0.334	0.6858	-5.537	59.97	51.79	3.784	1.012	4	3	t-test	S
YPL144W	POC4	0.119	0.5073	-5.521	44.37	39.44	1.822	1.821	4	3	t-test	S
YCR037C	PHO87	0.2958	0.6576	-5.48	62.53	53.77	3.263	2.095	4	4	t-test	S
YHR031C	RRM3	0.4878	0.7575	-5.476	53.03	46.25	5.342	2.172	4	4	t-test	S
YDL099W	BUG1	0.1861	0.5733	-5.464	59.22	51.14	2.051	2.583	4	4	t-test	S
YMR022W	QRI8	0.6323	0.8414	-5.455	68.25	58.27	7.49	4.823	4	4	t-test	S
YEL052W	AFG1	0.307	0.6674	-5.451	63.37	54.41	3.374	1.944	4	4	t-test	S
YOR228C	YOR228C	0.2766	0.6452	-5.443	57.72	49.94	2.849	2.614	4	3	t-test	S
YML035C-A	YML035C-A	0.1531	0.5488	-5.439	48.91	42.97	2.261	1.118	4	4	t-test	S
YGR140W	CBF2	0.6695	0.8592	-5.438	62.32	53.57	9.083	1.317	4	4	t-test	S
YMR209C	YMR209C	0.3402	0.6898	-5.438	61.26	52.73	3.727	1.538	4	4	t-test	S
YIL030C	SSM4	0.4306	0.7277	-5.437	67.7	57.81	3.597	4.551	4	4	t-test	S
YPL165C	SET6	0.7283	0.8914	-5.435	63.69	54.65	11.17	2.313	4	3	t-test	S
YNL169C	PSD1	0.7907	0.9166	-5.428	29.45	27.57	6.029	17.57	4	4	t-test	S
YLR458W	YLR458W	0.2503	0.624	-5.424	53.93	46.93	2.894	1.857	4	4	t-test	S
YML124C	TUB3	0.6344	0.8426	-5.419	58.94	50.88	8.097	1.081	4	4	t-test	S
YDL104C	QRI7	0.5214	0.7803	-5.41	54.16	47.1	1.424	7.354	4	4	t-test	S
YGR015C	YGR015C	0.2817	0.6482	-5.403	56.59	49.01	3.209	1.398	4	4	t-test	S
YLR425W	TUS1	0.531	0.7839	-5.403	61.47	52.87	5.213	4.661	4	4	t-test	S
YPR146C	YPR146C	0.4165	0.7231	-5.387	57.93	50.06	4.5	1.027	4	4	t-test	S
YLR437C	YLR437C	0.6467	0.8483	-5.379	71.2	60.54	7.899	4.331	4	4	t-test	S
YKR062W	TFA2	0.7239	0.8911	-5.376	58.47	50.47	10.75	3.277	4	4	t-test	S
YJR119C	JHD2	0.1279	0.5179	-5.375	59.85	51.57	1.921	1.754	4	4	t-test	S
YGR109C	CLB6	0.4695	0.7442	-5.366	59.96	51.64	4.731	3.265	4	4	t-test	S
YPL236C	YPL236C	0.4411	0.7317	-5.347	67.18	57.34	3.389	4.679	4	3	t-test	S
YKL010C	UFD4	0.2038	0.5903	-5.34	53.8	46.75	2.582	1.24	4	4	t-test	S
YGR173W	RBG2	0.4112	0.7215	-5.331	62.54	53.66	4.405	0.8538	4	4	t-test	S
YML096W	YML096W	0.3264	0.6838	-5.329	55.42	48.03	3.078	3.079	4	4	t-test	S
YJR120W	YJR120W	0.5053	0.7703	-5.316	59.65	51.36	5.511	1.414	4	4	t-test	S
YNL072W	RNH201	0.7225	0.891	-5.306	6.943	9.683	9.683	6.943	4	4	t-test	S
YDR508C	GNP1	0.3143	0.6755	-5.305	52.22	45.48	3.12	2.682	4	4	t-test	S
YDR291W	HRQ1	0.5809	0.8144	-5.299	62.16	53.33	6.734	1.457	4	4	t-test	S
YMR040W	YET2	0.3688	0.7083	-5.292	57.47	49.62	3.9	1.433	4	4	t-test	S
YNR038W	DBP6	0.5924	0.8209	-5.291	52.26	45.49	3.024	8.307	4	4	t-test	S
YCR016W	YCR016W	0.5595	0.8007	-5.287	51.97	45.26	5.882	3.902	4	4	t-test	S
YIL118W	RHO3	0.4285	0.7277	-5.287	58.02	50.05	4.507	1.495	4	4	t-test	S
YDL081C	RPP1A	0.3903	0.7095	-5.277	51.91	45.21	3.936	2.41	4	4	t-test	S
YML017W	PSP2	0.2787	0.646	-5.268	46.63	41.03	3.143	0.823	4	4	t-test	S
YGL037C	PNC1	0.5343	0.7858	-5.261	63.11	54.05	5.458	3.714	4	4	t-test	S
YMR138W	CIN4	0.6783	0.8635	-5.246	62.31	53.4	8.56	4.58	4	4	t-test	S
YDR126W	SWF1	0.4636	0.7427	-5.239	38.66	34.7	2.947	5.486	4	4	t-test	S
YLL019C	KNS1	0.01313	0.2346	-5.234	59.94	51.52	1.194	1.371	28	28	t-test	S
YOR005C	DNL4	0.3923	0.7097	-5.225	63.3	54.17	4.117	2.061	5	4	t-test	S
YML009C	MRPL39	0.5223	0.7806	-5.209	65.54	55.93	5.255	3.523	4	4	t-test	S
YOL001W	PHO80	0.6638	0.8555	-5.206	26.2	24.83	4.42	9.782	5	4	t-test	S
YLR135W	SLX4	0.3102	0.6711	-5.206	55.58	48.05	3.223	1.986	4	4	t-test	S
YML131W	YML131W	0.4844	0.7554	-5.176	59.29	50.97	5.106	1.12	4	4	t-test	S
YGR229C	SMI1	0.3624	0.7052	-5.172	30.15	27.92	2.948	3.692	4	4	t-test	S
YKL014C	URB1	0.2501	0.624	-5.17	52.79	45.82	2.194	2.963	4	4	t-test	S
YGL213C	SKI8	0.5011	0.7673	-5.165	61.28	52.53	4.245	4.813	4	4	t-test	S
YGR202C	PCT1	0.0238	0.304	-5.157	54.35	47.04	1.026	1.099	4	4	t-test	S
YJL157C	FAR1	0.8634	0.9514	-5.155	39.37	35.2	11.74	24.28	4	4	t-test	S
YNL284C	MRPL10	0.7667	0.9094	-5.142	8.752	10.98	10.98	8.752	4	4	t-test	S
YDR258C	HSP78	0.4963	0.7633	-5.136	60.48	51.88	4.832	3.334	4	4	t-test	S
YOL022C	TSR4	0.6942	0.8754	-5.13	62.4	53.39	9.227	2.544	4	4	t-test	S
YHR080C	YHR080C	0.02352	0.304	-5.128	56.78	48.94	1.065	0.651	4	4	t-test	S
YGL227W	VID30	0.3437	0.6902	-5.117	59.13	50.79	2.216	4.052	4	4	t-test	S
YMR055C	BUB2	0.6933	0.8748	-5.113	62.18	53.2	8.487	5.725	4	4	t-test	S
YGL013C	PDR1	0.1458	0.5393	-5.108	58.71	50.45	1.701	2.171	4	4	t-test	S
YCR061W	YCR061W	0.4666	0.7431	-5.106	57.55	49.54	4.787	1.452	4	4	t-test	S
YPL273W	SAM4	0.5074	0.7703	-5.096	58.35	50.16	5.306	1.428	4	4	t-test	S
YLL001W	DNM1	0.03542	0.339	-5.094	57.18	49.23	0.9506	1.431	4	4	t-test	S
YIL145C	PAN6	0.7223	0.891	-5.08	70.03	59.38	7.225	10.11	4	4	t-test	S
YKR061W	KTR2	0.3316	0.6857	-5.079	59.57	51.11	3.084	2.729	4	4	t-test	S
YIL111W	COX5B	0.6183	0.8346	-5.075	57.55	49.51	7.234	0.6302	4	4	t-test	S
YPR103W	PRE2	0.3694	0.7083	-5.069	40.78	36.25	3.863	2.274	8	8	t-test	S
YPR164W	MMS1	0.4528	0.7353	-5.063	23.72	22.75	3.659	4.283	4	4	t-test	S
YFR019W	FAB1	0.3722	0.7089	-5.027	56.84	48.91	3.596	2.205	4	4	t-test	S
YBR229C	ROT2	0.5528	0.7991	-5.027	52.08	45.15	5.085	4.679	4	4	t-test	S
YGR081C	SLX9	0.351	0.6959	-5.025	54	46.66	2.213	4.043	4	4	t-test	S
YDL223C	HBT1	0.5248	0.7815	-5	58.53	50.22	4.853	4.015	4	4	t-test	S
YJL016W	YJL016W	0.06755	0.4167	-4.998	59.71	51.15	1.468	0.8262	4	4	t-test	S
YOR297C	TIM18	0.4682	0.7435	-4.997	47.89	41.81	4.684	1.59	4	3	t-test	S
YCR085W	YCR085W	0.4409	0.7317	-4.995	61.51	52.57	3.883	3.457	4	4	t-test	S
YJR090C	GRR1	0.391	0.7095	-4.986	0	3.942	3.942	0	4	4	t-test	S
YML049C	RSE1	0.2438	0.6178	-4.982	57.09	49.07	2.348	2.433	4	4	t-test	S
YCL060C	:::MRC1	0.1723	0.5658	-4.981	50.94	44.2	2.181	1.245	4	4	t-test	S
YDR528W	HLR1	0.01455	0.2474	-4.975	56.58	48.66	0.7561	1.096	4	4	t-test	S
YPL037C	EGD1	0.258	0.6309	-4.968	49.8	43.29	2.197	2.704	4	3	t-test	S
YGL130W	CEG1	0.391	0.7095	-4.957	0	3.919	3.919	0	4	4	t-test	S
YPL145C	KES1	0.6924	0.8747	-4.946	65.51	55.7	8.82	2.593	4	3	t-test	S
YPL248C	GAL4	0.6137	0.8318	-4.943	62.6	53.39	6.615	3.38	4	3	t-test	S
YIL113W	SDP1	0.419	0.7246	-4.931	59.43	50.88	4.05	1.823	4	4	t-test	S
YGL248W	PDE1	0.3279	0.6844	-4.923	61.18	52.26	3.262	1.472	4	4	t-test	S
YGR068C	YGR068C	0.099	0.4703	-4.911	58.24	49.92	1.489	1.659	4	4	t-test	S
YPL020C	ULP1	0.6414	0.8449	-4.909	60	51.31	6.298	6.005	4	4	t-test	S
YKL030W	YKL030W	0.4479	0.7339	-4.888	62.27	53.09	3.866	3.431	4	4	t-test	S
YNL031C	HHT2	0.2305	0.6052	-4.884	48.58	42.27	0.9121	3.217	4	4	t-test	S
YGR283C	YGR283C	0.6549	0.8515	-4.884	58.22	49.88	7.77	1.237	4	4	t-test	S
YDR032C	PST2	0.2831	0.6485	-4.865	52.65	45.47	2.303	2.924	4	4	t-test	S
YGL260W	YGL260W	0.6216	0.8367	-4.862	62.47	53.23	6.64	3.52	4	4	t-test	S
YDR210W	YDR210W	0.3847	0.7095	-4.852	58.21	49.85	3.703	1.457	4	4	t-test	S
YEL010W	YEL010W	0.5057	0.7703	-4.851	59.8	51.11	4.854	2.535	4	4	t-test	S
YIL157C	FMP35	0.7534	0.9023	-4.845	68.72	58.16	7.05	11.67	4	4	t-test	S
YDR177W	UBC1	0.3831	0.7095	-4.827	53.62	46.2	2.762	3.753	4	4	t-test	S
YPL017C	IRC15	0.6994	0.8786	-4.816	41.73	36.79	2.722	10.53	4	3	t-test	S
YLR318W	EST2	0.391	0.7095	-4.813	0	3.805	3.805	0	4	4	t-test	S
YLR264W	RPS28B	0.168	0.564	-4.81	56.09	48.15	2.102	0.8969	4	4	t-test	S
YLR169W	YLR169W	0.235	0.61	-4.81	59.5	50.84	1.824	2.801	4	4	t-test	S
YLR142W	PUT1	0.6165	0.8332	-4.807	60.85	51.91	6.561	2.996	4	4	t-test	S
YDL061C	RPS29B	0.1321	0.5226	-4.806	49.11	42.63	1.816	1.324	4	4	t-test	S
YOR324C	FRT1	0.4077	0.7189	-4.787	57.62	49.33	3.75	2.1	4	3	t-test	S
YDL152W	YDL152W	0.3694	0.7083	-4.773	42.39	37.28	3.538	1.138	4	4	t-test	S
YKR026C	GCN3	0.6833	0.8667	-4.754	44.57	38.99	8.332	0.9965	4	4	t-test	S
YOL089C	HAL9	0.6333	0.8419	-4.753	59.26	50.6	6.796	3.836	5	4	t-test	S
YPL272C	YPL272C	0.2232	0.601	-4.753	53.62	46.14	1.903	2.538	4	4	t-test	S
YNL147W	LSM7	0.724	0.8911	-4.745	30.17	27.6	9.348	3.831	4	4	t-test	S
YNL121C	TOM70	0.3577	0.7023	-4.743	60.64	51.69	3.152	2.457	4	4	t-test	S
YOR224C	RPB8	0.391	0.7095	-4.742	0	3.749	3.749	0	4	4	t-test	S
YGR054W	YGR054W	0.258	0.6309	-4.734	61.67	52.5	2.569	1.676	4	4	t-test	S
YNL287W	SEC21	0.252	0.6263	-4.733	52.84	45.51	2.61	1.134	4	4	t-test	S
YJL211C	YJL211C	0.1815	0.5717	-4.733	51.88	44.76	2.042	1.637	4	4	t-test	S
YBL029W	YBL029W	0.7703	0.9104	-4.728	43.58	38.19	2.166	14.63	4	4	t-test	S
YGL156W	AMS1	0.6627	0.8548	-4.72	62.21	52.91	7.454	3.268	4	4	t-test	S
YMR205C	PFK2	0.8332	0.9383	-4.717	23.02	21.93	12.66	14.25	4	4	t-test	S
YPR013C	YPR013C	0.3405	0.6898	-4.713	56.89	48.7	3.188	1.645	4	4	t-test	S
YBR293W	VBA2	0.63	0.8404	-4.697	64.61	54.79	6.677	3.033	4	4	t-test	S
YDR100W	TVP15	0.6377	0.8433	-4.692	61.72	52.51	7.012	1.84	4	4	t-test	S
YGL123W	RPS2	0.6291	0.8398	-4.675	6.395	8.751	5.215	6.395	4	4	t-test	S
YGR247W	CPD1	0.5306	0.7839	-4.674	57.05	48.8	5.201	0.9214	4	4	t-test	S
YMR247C	RKR1	0.3658	0.707	-4.673	56.61	48.45	1.664	4.14	4	4	t-test	S
YPR031W	NTO1	0.5857	0.8171	-4.666	64.29	54.51	5.455	4.042	4	4	t-test	S
YHR134W	WSS1	0.6512	0.8504	-4.637	26.78	24.84	2.218	8.992	4	4	t-test	S
YLL006W	MMM1	0.2581	0.6309	-4.62	52.11	44.85	1.279	3.178	4	4	t-test	S
YBR296C	PHO89	0.3523	0.6971	-4.615	60.71	51.65	3.171	1.853	4	4	t-test	S
YKR060W	UTP30	0.1215	0.5091	-4.613	53.6	46.02	0.7578	2.169	4	4	t-test	S
YLR427W	MAG2	0.5632	0.8039	-4.601	60.13	51.17	5.451	2.212	4	4	t-test	S
YPR090W	YPR090W	0.6053	0.826	-4.599	63.09	53.51	5.816	3.813	4	4	t-test	S
YER072W	VTC1	0.1413	0.5326	-4.592	55.39	47.42	1.443	2.001	4	4	t-test	S
YJL098W	SAP185	0.1801	0.5717	-4.577	58.8	50.1	1.962	1.594	4	4	t-test	S
YJL022W	YJL022W	0.6826	0.8664	-4.568	75.38	63.2	7.538	4.143	4	4	t-test	S
YPL170W	DAP1	0.6719	0.8602	-4.567	60.57	51.49	7.491	2.928	4	3	t-test	S
YLR297W	YLR297W	0.3551	0.6998	-4.557	58.47	49.82	3.087	2.102	4	4	t-test	S
YKL062W	MSN4	0.582	0.815	-4.554	54.66	46.81	5.764	1.695	4	4	t-test	S
YDL065C	PEX19	0.5639	0.8039	-4.551	57.56	49.1	4.878	4.06	4	4	t-test	S
YEL015W	EDC3	0.2367	0.6111	-4.542	54.95	47.03	1.979	2.382	4	4	t-test	S
YHR040W	BCD1	0.507	0.7703	-4.537	57.1	48.73	4.752	0.8041	4	4	t-test	S
YIL101C	XBP1	0.7891	0.9166	-4.525	68.41	57.66	8.416	12.17	4	4	t-test	S
YFR034C	PHO4	0.5242	0.7811	-4.517	61.3	52.03	4.951	0.7189	4	4	t-test	S
YCR062W	YCR062W	0.518	0.7782	-4.511	59.5	50.6	4.802	1.521	4	4	t-test	S
YER167W	BCK2	0.07118	0.4229	-4.507	49.12	42.39	1.301	1.152	4	4	t-test	S
YOL064C	MET22	0.8095	0.9265	-4.503	57.98	49.4	13.8	1.194	5	4	t-test	S
YGR091W	PRP31	0.3594	0.7031	-4.49	57.06	48.66	3.506	1.31	8	8	t-test	S
YHR202W	YHR202W	0.5017	0.7674	-4.489	58.71	49.96	4.553	1.707	4	4	t-test	S
YPL224C	MMT2	0.6001	0.8247	-4.489	60.03	51.01	6.025	1.288	4	3	t-test	S
YDR257C	SET7	0.5563	0.7998	-4.485	61.95	52.52	5.232	2.012	4	4	t-test	S
YJL207C	LAA1	0.1783	0.5717	-4.475	46.38	40.2	2.006	1.037	4	4	t-test	S
YIL009C-A	EST3	0.413	0.7229	-4.475	59.66	50.7	3.644	1.488	4	4	t-test	S
YOR385W	YOR385W	0.6068	0.8273	-4.47	65.28	55.14	5.492	4.176	4	3	t-test	S
YIL165C	YIL165C	0.2977	0.6596	-4.457	55.9	47.72	2.507	2.211	4	4	t-test	S
YDL133W	YDL133W	0.5377	0.7883	-4.455	58.92	50.1	2.411	5.945	4	4	t-test	S
YMR309C	NIP1	0.6299	0.8404	-4.447	6.229	8.44	4.873	6.229	4	4	t-test	S
YPL055C	LGE1	0.391	0.7095	-4.447	0	3.516	3.516	0	4	3	t-test	S
YOR117W	RPT5	0.2511	0.6255	-4.445	50.91	43.76	2.296	2.299	8	8	t-test	S
YKR048C	NAP1	0.1043	0.4791	-4.426	56.74	48.35	1.502	1.174	4	4	t-test	S
YCR007C	YCR007C	0.6334	0.8419	-4.425	63.64	53.81	6.378	2.774	4	4	t-test	S
YDR139C	RUB1	0.5387	0.7891	-4.423	60.11	51.01	4.974	1.529	4	4	t-test	S
YKL173W	SNU114	0.7061	0.8822	-4.421	56.5	48.16	8.321	2.078	4	4	t-test	S
YNR055C	HOL1	0.1383	0.5287	-4.421	57.16	48.68	1.619	1.669	5	4	t-test	S
YOL160W	YOL160W	0.3825	0.7095	-4.413	59.25	50.33	3.009	2.808	5	4	t-test	S
YKR068C	BET3	0.6027	0.826	-4.41	50.93	43.75	5.54	3.612	4	4	t-test	S
YHL044W	YHL044W	0.4853	0.7561	-4.395	64.33	54.33	4.279	1.617	4	4	t-test	S
YGR074W	SMD1	0.09229	0.4606	-4.389	53.38	45.67	1.244	1.527	4	4	t-test	S
YMR191W	SPG5	0.2777	0.646	-4.386	58.75	49.91	1.845	2.821	4	4	t-test	S
YNL246W	VPS75	0.2824	0.6482	-4.383	50.61	43.48	1.192	3.228	4	4	t-test	S
YGR142W	BTN2	0.3794	0.7095	-4.38	56.31	47.98	3.275	1.49	4	4	t-test	S
YCR089W	FIG2	0.5141	0.7754	-4.379	62.14	52.59	4.321	2.921	4	4	t-test	S
YDL146W	LDB17	0.5974	0.8231	-4.379	62.32	52.73	5.859	0.8399	4	4	t-test	S
YKL150W	MCR1	0.4622	0.7419	-4.376	60.24	51.08	4.05	1.304	4	4	t-test	S
YPL022W	RAD1	0.7782	0.9142	-4.366	58.95	50.06	11.02	3.115	4	3	t-test	S
YML117W	NAB6	0.263	0.6332	-4.364	53.48	45.73	1.858	2.633	4	4	t-test	S
YDR124W	YDR124W	0.362	0.705	-4.355	58.86	49.97	2.9	2.34	4	4	t-test	S
YGR193C	PDX1	0.391	0.7095	-4.354	0	3.442	3.442	0	4	4	t-test	S
YGR022C	YGR022C	0.6835	0.8667	-4.353	59.37	50.38	7.612	1.296	4	4	t-test	S
YOR135C	YOR135C	0.02794	0.3188	-4.353	54.91	46.85	0.5714	1.223	5	4	t-test	S
YNL247W	YNL247W	0.1046	0.4797	-4.348	60.26	51.07	1.483	1.128	4	4	t-test	S
YLR131C	ACE2	0.3143	0.6755	-4.34	62.05	52.49	2.019	3.005	4	4	t-test	S
YNL309W	STB1	0.3321	0.6857	-4.339	51.28	43.97	2.925	1.139	4	4	t-test	S
YOL088C	MPD2	0.3056	0.6668	-4.33	57.34	48.75	2.882	0.8219	5	4	t-test	S
YOR142W	LSC1	0.5055	0.7703	-4.326	62.4	52.75	4.449	2.217	5	4	t-test	S
YCL043C	PDI1	0.7741	0.9118	-4.326	66.36	55.88	8.98	8.798	4	4	t-test	S
YBR300C	YBR300C	0.3906	0.7095	-4.324	57.7	49.03	2.222	3.702	4	4	t-test	S
YDR179W-A	YDR179W-A	0.2384	0.612	-4.324	57.22	48.66	2.293	1.091	4	4	t-test	S
YPL225W	YPL225W	0.6131	0.8314	-4.323	58.28	49.49	6.055	0.8462	4	3	t-test	S
YJL181W	YJL181W	0.5539	0.7994	-4.322	62.04	52.46	4.975	2.146	4	4	t-test	S
YIL049W	DFG10	0.656	0.8515	-4.316	59.69	50.6	6.9	0.9707	4	4	t-test	S
YKL160W	ELF1	0.1955	0.5832	-4.305	60.81	51.47	2.02	1.108	4	4	t-test	S
YOL041C	NOP12	0.3231	0.6822	-4.298	47.45	40.91	2.136	2.983	5	4	t-test	S
YML092C	PRE8	0.09812	0.4693	-4.297	41.01	35.82	1.193	1.594	4	4	t-test	S
YGR120C	COG2	0.6896	0.8724	-4.296	59.3	50.28	7.681	1.19	4	4	t-test	S
YDL130W-A	STF1	0.6995	0.8786	-4.295	63.46	53.56	7.979	0.6899	4	4	t-test	S
YOL090W	MSH2	0.2802	0.6475	-4.286	49.81	42.76	2.6	1.376	5	4	t-test	S
YDR109C	YDR109C	0.6837	0.8667	-4.277	60.49	51.2	7.465	1.51	4	4	t-test	S
YLR062C	BUD28	0.3463	0.6915	-4.263	50.53	43.31	2.848	1.862	4	4	t-test	S
YBR034C	HMT1	0.03168	0.3313	-4.253	56.36	47.92	0.6594	1.211	4	4	t-test	S
YDR339C	FCF1	0.07795	0.4349	-4.253	56.69	48.18	1.312	0.8689	4	4	t-test	S
YCR021C	HSP30	0.3085	0.6688	-4.232	55.77	47.44	2.081	2.746	4	4	t-test	S
YDL125C	HNT1	0.6005	0.8247	-4.221	62.55	52.79	5.558	2.178	4	4	t-test	S
YDL189W	RBS1	0.5721	0.8087	-4.218	62.38	52.65	5.134	1.987	4	4	t-test	S
YNL054W	VAC7	0.6482	0.8495	-4.199	76.61	63.88	5.68	4.883	4	4	t-test	S
YIL150C	MCM10	0.391	0.7095	-4.186	0	3.309	3.309	0	4	4	t-test	S
YDL208W	NHP2	0.3191	0.6792	-4.181	57.62	48.86	2.591	1.832	4	4	t-test	S
YLR388W	RPS29A	0.1704	0.5658	-4.181	50.81	43.47	1.244	2.136	4	4	t-test	S
YKR029C	SET3	0.532	0.7839	-4.175	54.87	46.68	3.754	4.125	4	4	t-test	S
YMR146C	TIF34	0.391	0.7095	-4.174	0	3.3	3.3	0	4	4	t-test	S
YOL038W	PRE6	0.6434	0.8455	-4.174	49.8	42.67	5.244	5.392	4	4	t-test	S
YBL084C	CDC27	0.6121	0.8312	-4.166	62.63	52.8	5.69	2.112	4	4	t-test	S
YNL216W	RAP1	0.1681	0.564	-4.158	54.15	46.09	1.723	1.398	4	4	t-test	S
YDR076W	RAD55	0.391	0.7095	-4.157	0	3.286	3.286	0	4	4	t-test	S
YDR050C	TPI1	0.5819	0.815	-4.156	58.14	49.25	5.009	2.92	4	4	t-test	S
YJL025W	RRN7	0.2488	0.6232	-4.154	51.27	43.81	0.8349	2.865	4	4	t-test	S
YCL012W	YCL012W	0.4021	0.717	-4.153	59.62	50.41	3.365	0.435	4	4	t-test	S
YPL247C	YPL247C	0.6664	0.8571	-4.151	68.38	57.34	4.355	7.067	4	3	t-test	S
YIR004W	DJP1	0.6452	0.8473	-4.14	57.92	49.06	6.188	2.688	4	4	t-test	S
YGL201C	MCM6	0.5659	0.8043	-4.128	8.959	10.35	4.334	4.372	8	8	t-test	S
YDR402C	DIT2	0.4396	0.731	-4.125	58.32	49.37	3.124	2.996	4	4	t-test	S
YIL021W	RPB3	0.391	0.7095	-4.125	0	3.261	3.261	0	4	4	t-test	S
YEL005C	VAB2	0.738	0.8962	-4.116	59.47	50.27	8.609	3.273	4	4	t-test	S
YJL036W	SNX4	0.6273	0.8391	-4.115	52.19	44.51	6.011	0.8887	4	4	t-test	S
YDR111C	ALT2	0.6677	0.8572	-4.109	60.27	50.9	6.816	1.08	4	4	t-test	S
YDR401W	YDR401W	0.5481	0.7947	-4.101	60.19	50.83	4.431	2.927	4	4	t-test	S
YOR182C	RPS30B	0.252	0.6263	-4.099	51.84	44.22	2.041	2.024	5	4	t-test	S
YJL027C	YJL027C	0.391	0.7095	-4.09	0	3.234	3.234	0	4	4	t-test	S
YJR011C	YJR011C	0.3037	0.6648	-4.087	60.3	50.9	2.171	2.368	4	4	t-test	S
YPL229W	YPL229W	0.6996	0.8786	-4.079	59.95	50.62	7.558	1.12	4	3	t-test	S
YJL029C	VPS53	0.7968	0.921	-4.079	29.48	26.53	9.707	8.755	4	4	t-test	S
YDR380W	ARO10	0.5837	0.8161	-4.079	62.94	52.98	5.18	1.589	4	4	t-test	S
YIL135C	VHS2	0.4647	0.7427	-4.074	56.67	48.02	3.471	2.686	4	4	t-test	S
YMR235C	RNA1	0.7199	0.8902	-4.072	14.9	15	5.109	8.64	4	4	t-test	S
YOR222W	ODC2	0.7227	0.891	-4.072	57.91	49	8.189	1.693	4	3	t-test	S
YGR034W	RPL26B	0.3437	0.6902	-4.067	50.46	43.11	1.249	3.47	4	4	t-test	S
YCR010C	ADY2	0.5242	0.7811	-4.059	61	51.43	4.256	2.222	4	4	t-test	S
YBR271W	YBR271W	0.6146	0.832	-4.045	59.82	50.49	5.456	2.672	4	4	t-test	S
YGR246C	BRF1	0.391	0.7095	-4.04	0	3.194	3.194	0	4	4	t-test	S
YBR180W	DTR1	0.407	0.7186	-4.035	62.98	52.98	1.836	3.804	4	4	t-test	S
YDR244W	PEX5	0.4675	0.7435	-4.032	55.69	47.21	2.367	4.205	4	4	t-test	S
YIL016W	SNL1	0.2041	0.5903	-4.026	59.28	50.04	1.848	1.471	4	4	t-test	S
YAL019W	FUN30	0.2851	0.6503	-4.025	48.61	41.61	2.369	1.339	4	4	t-test	S
YMR119W-A	YMR119W-A	0.7253	0.8913	-4.02	63.18	53.12	7.823	3.937	4	4	t-test	S
YKL012W	PRP40	0.3572	0.7018	-4.002	54.67	46.38	2.371	2.66	4	4	t-test	S
YDR459C	PFA5	0.5085	0.7712	-3.989	58.51	49.41	4.176	0.9812	4	4	t-test	S
YLR268W	SEC22	0.5257	0.7817	-3.977	43.36	37.42	1.845	5.25	4	4	t-test	S
YJL142C	YJL142C	0.6	0.8247	-3.957	57.97	48.96	5.279	1.458	4	4	t-test	S
YGR170W	PSD2	0.3301	0.6857	-3.954	55.24	46.8	2.362	2.185	4	4	t-test	S
YMR013C	SEC59	0.5633	0.8039	-3.948	60.14	50.66	4.759	1.278	4	4	t-test	S
YOR116C	RPO31	0.6858	0.8684	-3.947	60.01	50.56	6.881	1.99	4	4	t-test	S
YOL070C	NBA1	0.2231	0.601	-3.942	54.76	46.41	1.713	1.998	5	4	t-test	S
YDR431W	YDR431W	0.4669	0.7431	-3.921	58.22	49.13	3.625	1.544	4	4	t-test	S
YDR362C	TFC6	0.6119	0.8312	-3.917	62.13	52.21	4.06	5.22	4	4	t-test	S
YPL210C	SRP72	0.479	0.751	-3.917	57.19	48.3	2.844	3.739	4	4	t-test	S
YPL241C	CIN2	0.679	0.8638	-3.908	63.55	53.33	5.928	4.747	4	3	t-test	S
YDR250C	YDR250C	0.7872	0.9163	-3.904	74.28	61.81	7.04	10.56	4	4	t-test	S
YPR015C	YPR015C	0.7301	0.8923	-3.904	63.28	53.11	7.994	2.468	4	4	t-test	S
YPL058C	PDR12	0.5313	0.7839	-3.879	58.2	49.08	4.321	0.8157	4	3	t-test	S
YLR381W	CTF3	0.5568	0.7998	-3.874	52.78	44.79	2.764	5.097	4	4	t-test	S
YDR035W	ARO3	0.2617	0.6332	-3.871	64.56	54.1	0.8989	2.739	4	4	t-test	S
YJL185C	YJL185C	0.8074	0.9259	-3.87	67.65	56.54	8.562	10.65	4	4	t-test	S
YHR104W	GRE3	0.3137	0.6754	-3.861	54.56	46.18	1.084	3.079	4	4	t-test	S
YNL189W	SRP1	0.2069	0.5924	-3.86	51.76	43.97	1.827	1.26	4	4	t-test	S
YJR097W	JJJ3	0.4467	0.7327	-3.859	58.25	49.1	3.411	1.355	4	4	t-test	S
YDR297W	SUR2	0.459	0.7407	-3.858	62.1	52.15	3.481	1.598	4	4	t-test	S
YPR172W	YPR172W	0.4503	0.7353	-3.855	59.05	49.73	2.91	3.021	4	4	t-test	S
YLR279W	YLR279W	0.4257	0.7274	-3.85	60.6	50.95	2.483	3.231	4	4	t-test	S
YCR043C	YCR043C	0.2086	0.5946	-3.824	56.19	47.44	1.252	2.168	4	4	t-test	S
YDR503C	LPP1	0.3754	0.7095	-3.818	54.73	46.28	1.342	3.477	4	4	t-test	S
YGR205W	YGR205W	0.6698	0.8593	-3.808	61.54	51.66	6.36	1.037	4	4	t-test	S
YOR307C	SLY41	0.5706	0.8079	-3.8	58.01	48.87	3.737	4.109	4	3	t-test	S
YMR174C	PAI3	0.7281	0.8914	-3.796	63.22	52.98	7.808	1.457	4	4	t-test	S
YDR003W	RCR2	0.4689	0.7435	-3.78	53.42	45.22	3.574	0.9677	4	4	t-test	S
YBR153W	RIB7	0.3438	0.6902	-3.775	58.54	49.26	2.613	1.041	4	4	t-test	S
YJL087C	TRL1	0.2879	0.653	-3.774	53.99	45.67	2.002	1.986	4	4	t-test	S
YPL056C	YPL056C	0.774	0.9118	-3.736	62.98	52.74	8.617	5.523	4	3	t-test	S
YJR074W	MOG1	0.7063	0.8822	-3.733	61.17	51.31	6.675	3.766	4	4	t-test	S
YMR094W	CTF13	0.4059	0.7179	-3.73	58.99	49.58	3.02	0.9353	4	4	t-test	S
YDL117W	CYK3	0.6487	0.8495	-3.721	60.29	50.6	4.53	5.232	4	4	t-test	S
YDR143C	SAN1	0.7929	0.9181	-3.718	72.64	60.37	5.841	11.24	4	4	t-test	S
YHR124W	NDT80	0.4872	0.7574	-3.711	62.74	52.53	3.575	1.709	4	4	t-test	S
YDR501W	PLM2	0.5898	0.8197	-3.709	53.09	44.9	3.909	4.227	4	4	t-test	S
YGR137W	YGR137W	0.6203	0.8358	-3.707	61.76	51.76	5.304	0.7428	4	4	t-test	S
YBR089W	YBR089W	0.7159	0.8872	-3.702	7.209	8.626	5.126	7.209	4	4	t-test	S
YBR177C	EHT1	0.1291	0.5192	-3.701	57.09	48.06	0.9993	1.654	4	4	t-test	S
YLR152C	YLR152C	0.2116	0.5959	-3.697	57.64	48.49	1.68	1.517	4	4	t-test	S
YOR242C	SSP2	0.4777	0.7505	-3.693	62.41	52.26	3.422	1.893	4	3	t-test	S
YPL206C	YPL206C	0.5708	0.8079	-3.673	58.23	48.94	4.54	0.9665	4	3	t-test	S
YLR452C	SST2	0.5153	0.7759	-3.667	50.35	42.7	3.605	2.53	4	4	t-test	S
YLR393W	ATP10	0.2524	0.6269	-3.66	51.82	43.86	1.806	1.734	4	4	t-test	S
YGL169W	SUA5	0.6365	0.8433	-3.653	60.59	50.79	5.382	1.907	4	4	t-test	S
YGL114W	YGL114W	0.4651	0.7427	-3.65	64.06	53.53	2.233	3.704	4	4	t-test	S
YLR107W	REX3	0.2367	0.6111	-3.645	58.44	49.08	1.896	1.122	4	4	t-test	S
YDR389W	SAC7	0.6539	0.8514	-3.644	57.83	48.6	4.332	5.447	4	4	t-test	S
YCL023C	YCL023C	0.7484	0.9002	-3.64	59.12	49.62	7.735	4.058	4	4	t-test	S
YDL243C	AAD4	0.6579	0.8525	-3.639	53.55	45.21	5.48	3.25	4	4	t-test	S
YLL014W	YLL014W	0.06291	0.4085	-3.636	56.18	47.29	0.6397	1.296	4	4	t-test	S
YDL011C	YDL011C	0.5901	0.8197	-3.634	57.39	48.24	4.71	1.339	4	4	t-test	S
YOL065C	INP54	0.4504	0.7353	-3.63	53.55	45.21	1.993	3.693	5	4	t-test	S
YCR098C	GIT1	0.6786	0.8635	-3.63	58.42	49.05	6.211	1.433	4	4	t-test	S
YDL004W	ATP16	0.391	0.7095	-3.627	0	2.867	2.867	0	4	4	t-test	S
YDR153C	ENT5	0.725	0.8913	-3.618	61.3	51.32	7.066	3.383	4	4	t-test	S
YIL019W	FAF1	0.7119	0.8862	-3.612	57.31	48.16	6.847	2.498	4	4	t-test	S
YJL119C	YJL119C	0.4665	0.7431	-3.608	55.89	47.04	3.263	1.788	4	4	t-test	S
YNL028W	YNL028W	0.1534	0.5488	-3.607	60.45	50.64	1.378	1.315	4	4	t-test	S
YER046W	SPO73	0.3833	0.7095	-3.603	54.9	46.25	1.883	2.983	4	4	t-test	S
YHR076W	PTC7	0.7238	0.8911	-3.602	61.69	51.62	7.16	2.494	4	4	t-test	S
YHL028W	WSC4	0.7489	0.9003	-3.602	67.63	56.31	7.578	4.383	4	4	t-test	S
YGL021W	ALK1	0.5693	0.8067	-3.601	57.84	48.57	4.298	1.983	4	4	t-test	S
YDR133C	YDR133C	0.8389	0.9406	-3.592	75.34	62.4	10.15	10.98	4	4	t-test	S
YDR159W	SAC3	0.6165	0.8332	-3.584	49.58	42.03	4.726	2.923	4	4	t-test	S
YKL117W	SBA1	0.7772	0.9137	-3.579	68.57	57.03	7.56	7.332	4	4	t-test	S
YGL249W	ZIP2	0.5255	0.7817	-3.547	57.27	48.08	3.832	1.363	4	4	t-test	S
YDR005C	MAF1	0.6643	0.8556	-3.521	62.22	51.97	5.616	2.309	4	4	t-test	S
YOR140W	SFL1	0.3739	0.7095	-3.514	0	2.778	2.778	0	5	4	t-test	S
YKL017C	HCS1	0.4424	0.7317	-3.513	59.11	49.51	3.024	1.521	4	4	t-test	S
YOR343C	YOR343C	0.7002	0.8791	-3.512	67.94	56.49	3.978	6.83	4	3	t-test	S
YOR233W	KIN4	0.3946	0.711	-3.512	52	43.89	2.785	0.5924	4	3	t-test	S
YLR269C	YLR269C	0.6285	0.8396	-3.51	62.81	52.43	4.12	4.49	4	4	t-test	S
YJR078W	BNA2	0.1199	0.5088	-3.51	51.79	43.72	1.018	1.442	4	4	t-test	S
YOR243C	PUS7	0.6577	0.8525	-3.507	48.98	41.5	5.535	1.851	4	3	t-test	S
YGR286C	BIO2	0.2275	0.6024	-3.504	59.2	49.57	1.794	0.9684	4	4	t-test	S
YOR339C	UBC11	0.6165	0.8332	-3.503	58.78	49.24	4.961	0.5753	4	3	t-test	S
YML026C	RPS18B	0.4602	0.7414	-3.501	49.67	42.03	2.971	2.227	4	4	t-test	S
YML058C-A	YML058C-A	0.746	0.8986	-3.501	65.41	54.47	7.627	2.479	4	4	t-test	S
YNL291C	MID1	0.2454	0.6193	-3.495	58.25	48.82	1.057	2.282	4	4	t-test	S
YER047C	SAP1	0.2049	0.5907	-3.489	59.34	49.67	0.7603	2.118	4	4	t-test	S
YDL105W	NSE4	0.576	0.8114	-3.483	61.54	51.4	4.336	1.265	4	4	t-test	S
YMR218C	TRS130	0.4644	0.7427	-3.479	56.49	47.41	3.019	2.128	4	4	t-test	S
YPR113W	PIS1	0.2466	0.6203	-3.468	54.94	46.17	0.863	2.34	4	4	t-test	S
YGL238W	CSE1	0.7917	0.9172	-3.462	71.67	59.4	8.318	6.625	4	4	t-test	S
YBR269C	FMP21	0.7471	0.8994	-3.423	69.83	57.91	7.064	4.416	4	4	t-test	S
YLR441C	RPS1A	0.2288	0.604	-3.414	48.61	41.13	0.8998	2.175	4	4	t-test	S
YDR411C	DFM1	0.4468	0.7327	-3.404	60.62	50.62	2.967	1.458	4	4	t-test	S
YBL027W	RPL19B	0.3169	0.6768	-3.403	44.84	38.14	1.04	2.708	4	4	t-test	S
YDR512C	EMI1	0.4629	0.7427	-3.398	48.83	41.29	3.184	0.6096	4	4	t-test	S
YEL047C	YEL047C	0.6403	0.8441	-3.379	63.1	52.55	4.775	2.994	4	4	t-test	S
YNL212W	VID27	0.5039	0.7695	-3.376	55.48	46.53	2.211	3.807	4	4	t-test	S
YDL058W	USO1	0.7165	0.8877	-3.372	67	55.63	3.605	7.489	4	4	t-test	S
YBR058C	UBP14	0.4216	0.7265	-3.358	59	49.3	2.838	0.6629	4	4	t-test	S
YLR022C	SDO1	0.7419	0.8981	-3.351	63.21	52.62	7.292	1.227	4	4	t-test	S
YDR372C	VPS74	0.7073	0.8825	-3.341	55.29	46.35	6.158	2.668	4	4	t-test	S
YGL055W	OLE1	0.7329	0.8937	-3.338	59.52	49.7	6.959	1.738	4	4	t-test	S
YER088C	DOT6	0.2722	0.6421	-3.335	56.34	47.18	1.868	1.243	4	4	t-test	S
YLR327C	TMA10	0.2545	0.63	-3.333	56.12	47	1.689	1.504	4	4	t-test	S
YOL034W	SMC5	0.7415	0.8981	-3.328	63.55	52.87	7.096	2.472	4	4	t-test	S
YHR138C	YHR138C	0.5822	0.8151	-3.314	57.49	48.07	3.314	3.863	4	4	t-test	S
YFL005W	SEC4	0.6578	0.8525	-3.314	59.84	49.93	5.183	2.093	4	4	t-test	S
YLL026W	HSP104	0.739	0.8967	-3.307	59.17	49.39	6.851	3.157	4	4	t-test	S
YGR201C	YGR201C	0.4443	0.7321	-3.307	60.79	50.67	2.094	3.043	4	4	t-test	S
YLR210W	CLB4	0.7711	0.9104	-3.305	68	56.37	7.185	5.771	4	4	t-test	S
YLR095C	IOC2	0.2708	0.6411	-3.299	60.17	50.17	1.399	2.058	4	4	t-test	S
YBR087W	RFC5	0.4599	0.7412	-3.299	50.38	42.43	2.712	2.314	4	4	t-test	S
YHL033C	RPL8A	0.6996	0.8786	-3.297	46.96	39.73	6.092	1.15	4	4	t-test	S
YLR355C	ILV5	0.5373	0.7883	-3.292	56.35	47.15	2.558	3.845	4	4	t-test	S
YIL003W	CFD1	0.4028	0.7171	-3.276	55.8	46.7	2.624	0.893	4	4	t-test	S
YBL039C	URA7	0.2343	0.61	-3.267	58.82	49.09	0.7567	2.146	4	4	t-test	S
YGR236C	SPG1	0.3323	0.6857	-3.255	58.89	49.13	1.656	2.266	4	4	t-test	S
YIL028W	YIL028W	0.5071	0.7703	-3.248	58.72	48.99	3.34	1.252	4	4	t-test	S
YNL125C	ESBP6	0.1335	0.5238	-3.243	64.98	53.93	1.306	1.34	28	28	t-test	S
YEL048C	YEL048C	0.362	0.705	-3.217	53.18	44.58	2.281	1.223	4	4	t-test	S
YGR249W	MGA1	0.4414	0.7317	-3.213	59.71	49.74	2.495	2.238	4	4	t-test	S
YLR281C	YLR281C	0.3753	0.7095	-3.21	57.31	47.84	1.88	2.363	4	4	t-test	S
YNL241C	ZWF1	0.8075	0.9259	-3.191	22.24	20.11	7.902	7.479	4	4	t-test	S
YDR020C	YDR020C	0.5567	0.7998	-3.189	60.16	50.08	3.388	2.712	4	4	t-test	S
YML104C	MDM1	0.5653	0.8041	-3.186	56.49	47.18	3.601	2.386	4	4	t-test	S
YKL007W	CAP1	0.705	0.8818	-3.183	61.89	51.44	6.003	1.093	4	4	t-test	S
YHR047C	AAP1	0.1642	0.5606	-3.181	57.59	48.04	1.374	0.5943	4	4	t-test	S
YFR040W	SAP155	0.54	0.7896	-3.18	48.18	40.6	3.37	2.204	4	4	t-test	S
YCL048W	SPS22	0.7465	0.8989	-3.179	59.33	49.42	6.597	3.917	4	4	t-test	S
YDL053C	PBP4	0.18	0.5717	-3.178	57.39	47.88	1.281	1.308	4	4	t-test	S
YLR259C	HSP60	0.7656	0.9088	-3.175	55.43	46.33	7.441	2.994	4	4	t-test	S
YCR069W	CPR4	0.2396	0.6132	-3.164	55.1	46.06	1.581	1.289	4	4	t-test	S
YBR257W	POP4	0.6185	0.8347	-3.161	56.6	47.24	4.317	2.093	4	4	t-test	S
YIL129C	TAO3	0.4349	0.7286	-3.154	55.87	46.66	2.674	1.309	4	4	t-test	S
YER084W	YER084W	0.4437	0.7321	-3.152	49.44	41.58	2.7	1.479	4	4	t-test	S
YKL001C	MET14	0.6162	0.8332	-3.15	50.84	42.68	3.881	3.305	4	4	t-test	S
YOR294W	RRS1	0.2802	0.6475	-3.144	58	48.34	0.6951	2.343	4	4	t-test	S
YDR201W	SPC19	0.2649	0.6346	-3.138	59.78	49.74	1.507	1.692	4	4	t-test	S
YIL105C	SLM1	0.435	0.7286	-3.135	61.45	51.06	2.236	2.453	4	4	t-test	S
YNL108C	YNL108C	0.8091	0.9265	-3.129	73.88	60.88	8.688	5.261	4	4	t-test	S
YNL050C	YNL050C	0.149	0.545	-3.119	55.16	46.07	0.8456	1.514	4	4	t-test	S
YDL131W	LYS21	0.2986	0.6598	-3.115	50.97	42.76	1.723	1.621	4	4	t-test	S
YPL106C	SSE1	0.8064	0.9259	-3.111	26.45	23.37	7.99	6.484	4	3	t-test	S
YGL120C	PRP43	0.6677	0.8572	-3.11	58.1	48.39	5.413	1.252	8	8	t-test	S
YBR116C	YBR116C	0.2297	0.6043	-3.103	53.35	44.62	1.207	1.742	4	4	t-test	S
YDL242W	YDL242W	0.6668	0.8571	-3.094	62.96	52.22	5.045	1.578	4	4	t-test	S
YKR049C	FMP46	0.8073	0.9259	-3.082	62.39	51.76	9.106	1.382	4	4	t-test	S
YDL028C	MPS1	0.7675	0.9098	-3.079	60.3	50.1	7.511	0.6349	4	4	t-test	S
YNL285W	YNL285W	0.4526	0.7353	-3.076	66.05	54.65	1.724	3.112	4	4	t-test	S
YNR066C	YNR066C	0.3923	0.7097	-3.073	58.73	48.86	0.995	2.959	5	4	t-test	S
YLR214W	FRE1	0.8203	0.9321	-3.064	14.01	13.5	7.885	8.16	4	4	t-test	S
YDL034W	YDL034W	0.8199	0.9321	-3.057	68.29	56.4	9.499	3.225	4	4	t-test	S
YER128W	YER128W	0.7318	0.893	-3.047	58.24	48.45	6.167	2.653	4	4	t-test	S
YKL047W	YKL047W	0.7316	0.893	-3.039	57.09	47.54	6.249	2.005	4	4	t-test	S
YNL085W	MKT1	0.1661	0.5623	-3.024	58.46	48.61	0.9667	1.468	4	4	t-test	S
YDR042C	YDR042C	0.2237	0.601	-2.999	54.31	45.31	1.085	1.718	4	4	t-test	S
YLR150W	STM1	0.3923	0.7097	-2.999	42.38	35.87	1.805	2.32	4	4	t-test	S
YOR263C	YOR263C	0.2584	0.6309	-2.999	54.73	45.64	1.645	0.9536	4	3	t-test	S
YLR290C	YLR290C	0.2679	0.6376	-2.995	54.57	45.51	1.65	1.146	4	4	t-test	S
YER045C	ACA1	0.1412	0.5326	-2.989	55.71	46.41	0.3263	1.515	4	4	t-test	S
YOL123W	HRP1	0.2148	0.5974	-2.985	54.1	45.13	1.494	0.633	4	4	t-test	S
YKL052C	ASK1	0.7316	0.893	-2.984	60.69	50.34	4.478	6.07	4	4	t-test	S
YJL132W	YJL132W	0.8273	0.9343	-2.967	70.05	57.73	7.151	9.363	4	4	t-test	S
YER182W	FMP10	0.5065	0.7703	-2.942	60.83	50.42	2.915	1.687	4	4	t-test	S
YOL080C	REX4	0.1252	0.5126	-2.936	50.69	42.39	0.8434	1.275	5	4	t-test	S
YJR088C	YJR088C	0.7551	0.9033	-2.935	64.57	53.37	6.477	3.101	4	4	t-test	S
YPR152C	URN1	0.5074	0.7703	-2.933	56.39	46.9	3.009	1.192	4	4	t-test	S
YPL041C	YPL041C	0.6308	0.8409	-2.933	42.78	36.14	4.346	0.1952	4	3	t-test	S
YPL258C	THI21	0.5748	0.8109	-2.919	59.98	49.72	2.25	3.846	4	3	t-test	S
YPL249C	GYP5	0.7088	0.8835	-2.911	61.09	50.6	5.423	2.175	4	3	t-test	S
YBR200W	BEM1	0.6993	0.8786	-2.911	3.331	4.934	4.934	3.331	4	4	t-test	S
YGR231C	PHB2	0.2135	0.5974	-2.907	60.54	50.15	1.35	1.554	28	28	t-test	S
YIL052C	RPL34B	0.7485	0.9002	-2.901	60.26	49.93	6.308	2.577	4	4	t-test	S
YBR046C	ZTA1	0.2294	0.6043	-2.9	61.28	50.74	1.111	1.642	4	4	t-test	S
YDL216C	RRI1	0.4542	0.736	-2.894	58.44	48.49	2	2.585	4	4	t-test	S
YMR134W	YMR134W	0.05372	0.3942	-2.889	56.46	46.92	0.534	0.9604	4	4	t-test	S
YAR042W	SWH1	0.8521	0.9468	-2.88	41.75	35.28	2.085	14.01	4	4	t-test	S
YDR285W	ZIP1	0.2004	0.5859	-2.863	57.96	48.08	1.367	0.6982	4	4	t-test	S
YNR059W	MNT4	0.268	0.6376	-2.857	61.08	50.54	1.823	1.072	29	28	t-test	S
YBR297W	MAL33	0.6526	0.8507	-2.857	60.26	49.9	4.436	1.492	4	4	t-test	S
YBL073W	YBL073W	0.3804	0.7095	-2.85	46.77	39.23	2.142	0.9301	4	4	t-test	S
YCR049C	YCR049C	0.7377	0.8962	-2.846	63.98	52.83	6.029	1.68	4	4	t-test	S
YDR091C	RLI1	0.4209	0.7265	-2.843	50.47	42.15	1.928	2.206	4	4	t-test	S
YFR014C	CMK1	0.5799	0.8138	-2.837	58.42	48.42	3.549	1.216	4	4	t-test	S
YKL198C	PTK1	0.3316	0.6857	-2.831	60.92	50.39	2.078	1.17	28	28	t-test	S
YDR294C	DPL1	0.7787	0.9142	-2.83	56.86	47.19	6.37	5.126	4	4	t-test	S
YOR110W	TFC7	0.2362	0.6111	-2.823	57.63	47.79	0.7018	1.851	4	4	t-test	S
YCL028W	RNQ1	0.5455	0.794	-2.811	56.66	47.02	2.919	2.276	4	4	t-test	S
YOR084W	YOR084W	0.4307	0.7277	-2.804	53.56	44.56	0.5958	3.046	5	4	t-test	S
YMR196W	YMR196W	0.2743	0.6445	-2.802	51.42	42.87	1.172	1.786	4	4	t-test	S
YNL135C	FPR1	0.292	0.6561	-2.786	50.36	42.02	1.336	1.721	4	4	t-test	S
YDR181C	SAS4	0.6374	0.8433	-2.776	58.43	48.39	2.768	4.347	4	4	t-test	S
YBR225W	YBR225W	0.4869	0.7574	-2.775	56.75	47.06	2.762	0.4815	4	4	t-test	S
YGR113W	DAM1	0.6035	0.826	-2.771	52.42	43.63	1.221	4.634	4	4	t-test	S
YOL025W	LAG2	0.4061	0.7179	-2.764	61.29	50.64	2.216	1.259	5	4	t-test	S
YMR203W	TOM40	0.3932	0.7097	-2.755	56.76	47.05	1.834	1.88	4	4	t-test	S
YBR265W	TSC10	0.538	0.7883	-2.748	55.8	46.29	2.343	2.988	4	4	t-test	S
YKL163W	PIR3	0.513	0.7748	-2.745	56.42	46.78	2.638	2.009	4	4	t-test	S
YFL049W	SWP82	0.6953	0.8763	-2.739	56.52	46.84	4.532	3.225	4	4	t-test	S
YIL100W	YIL100W	0.2851	0.6503	-2.732	53.78	44.67	1.397	1.507	4	4	t-test	S
YML025C	YML6	0.5956	0.8224	-2.732	58.11	48.1	2.78	3.377	4	4	t-test	S
YKL175W	ZRT3	0.2786	0.646	-2.717	54.19	44.99	1.773	1.039	28	28	t-test	S
YMR100W	MUB1	0.5489	0.7956	-2.717	57.32	47.46	3.091	1.302	4	4	t-test	S
YIL168W	YIL168W	0.5439	0.7935	-2.704	60.44	49.92	2.776	2.23	4	4	t-test	S
YNL035C	YNL035C	0.583	0.8156	-2.702	56.21	46.57	2.896	2.852	4	4	t-test	S
YJR005W	APL1	0.2596	0.6324	-2.694	53.79	44.66	0.8092	1.836	4	4	t-test	S
YDL178W	DLD2	0.6423	0.8452	-2.694	65.7	54.07	1.731	4.919	4	4	t-test	S
YDR255C	RMD5	0.5963	0.8227	-2.692	59.82	49.42	3.514	1.298	4	4	t-test	S
YKL116C	PRR1	0.6977	0.8783	-2.687	60.76	50.16	4.832	1.804	4	4	t-test	S
YBR047W	FMP23	0.6171	0.8337	-2.683	67.83	55.74	3.08	3.263	4	4	t-test	S
YDL091C	UBX3	0.7577	0.905	-2.667	65.69	54.04	3.494	6.9	4	4	t-test	S
YDR060W	MAK21	0.5551	0.7998	-2.652	53.43	44.33	2.296	3.094	4	4	t-test	S
YDR381W	YRA1	0.8243	0.9331	-2.651	60.41	49.85	5.8	8.739	4	4	t-test	S
YOL129W	VPS68	0.6956	0.8765	-2.649	56.87	47.05	4.83	1.77	5	4	t-test	S
YGR016W	YGR016W	0.7294	0.892	-2.649	61.94	51.06	3.287	5.959	4	4	t-test	S
YBL013W	FMT1	0.06988	0.4195	-2.647	51.67	42.94	0.4744	0.9805	4	4	t-test	S
YIL015W	BAR1	0.7417	0.8981	-2.641	63.71	52.45	5.674	1.692	4	4	t-test	S
YDR534C	FIT1	0.6227	0.8373	-2.638	59.11	48.81	3.375	2.673	4	4	t-test	S
YOL130W	ALR1	0.6972	0.8779	-2.638	58.66	48.46	4.839	0.8367	4	4	t-test	S
YMR119W	ASI1	0.723	0.8911	-2.634	63.81	52.53	5.248	2.819	8	8	t-test	S
YHR034C	PIH1	0.08057	0.4366	-2.63	54.37	45.06	0.8037	0.6588	4	4	t-test	S
YDR289C	RTT103	0.5793	0.8133	-2.626	62.79	51.71	1.812	3.789	4	4	t-test	S
YHR106W	TRR2	0.4137	0.7229	-2.625	58.8	48.56	1.904	1.734	4	4	t-test	S
YPL023C	MET12	0.4657	0.7429	-2.599	59.57	49.15	1.832	2.323	4	3	t-test	S
YGR148C	RPL24B	0.4432	0.7318	-2.589	50.78	42.19	1.834	2.134	4	4	t-test	S
YMR155W	YMR155W	0.8614	0.951	-2.582	67.27	55.22	9.766	6.551	4	4	t-test	S
YLR267W	BOP2	0.05166	0.3908	-2.582	60.47	49.85	0.6844	0.5208	4	4	t-test	S
YGR039W	YGR039W	0.4614	0.7414	-2.579	59.86	49.36	1.627	2.541	4	4	t-test	S
YPL038W	MET31	0.1654	0.5617	-2.579	57.25	47.3	1.116	0.4914	4	3	t-test	S
YGR146C	YGR146C	0.7294	0.892	-2.574	60.78	50.08	5.144	2.304	4	4	t-test	S
YJL060W	BNA3	0.8607	0.951	-2.566	72.38	59.25	7.121	10.7	4	4	t-test	S
YIR028W	DAL4	0.5227	0.7807	-2.564	56.29	46.53	2.363	2.286	4	4	t-test	S
YDR309C	GIC2	0.4953	0.7627	-2.557	59.58	49.12	2.247	2.044	4	4	t-test	S
YGR241C	YAP1802	0.3159	0.6757	-2.546	54.32	44.95	0.5519	2.08	4	4	t-test	S
YBR284W	YBR284W	0.7943	0.9191	-2.544	61.45	50.59	7.015	1.228	4	4	t-test	S
YKR025W	RPC37	0.7866	0.9163	-2.538	64.84	53.27	6.583	2.496	4	4	t-test	S
YIL057C	YIL057C	0.5169	0.7772	-2.536	56.46	46.64	2.629	1.264	4	4	t-test	S
YMR114C	YMR114C	0.5343	0.7858	-2.535	52.24	43.3	1.906	2.984	4	4	t-test	S
YPL027W	SMA1	0.667	0.8571	-2.533	68.78	56.38	2.136	4.654	4	3	t-test	S
YJL170C	ASG7	0.5015	0.7674	-2.532	58	47.85	1.471	2.964	4	4	t-test	S
YOR366W	YOR366W	0.7671	0.9096	-2.515	67.55	55.39	5.649	3.56	4	4	t-test	S
YOR138C	RUP1	0.7457	0.8985	-2.515	54.03	44.7	5.465	2.452	5	4	t-test	S
YLR190W	MMR1	0.5294	0.783	-2.51	45.18	37.7	2.526	1.882	4	4	t-test	S
YOR077W	RTS2	0.6128	0.8313	-2.509	60.87	50.11	2.533	3.441	4	4	t-test	S
YIR033W	MGA2	0.5079	0.7706	-2.504	49.32	40.97	1.081	3.172	4	4	t-test	S
YDL234C	GYP7	0.4156	0.7229	-2.494	57.35	47.31	2.081	0.4342	4	4	t-test	S
YDR029W	YDR029W	0.4668	0.7431	-2.487	57.65	47.54	1.583	2.486	4	4	t-test	S
YER011W	TIR1	0.862	0.9511	-2.484	65.1	53.43	9.963	4.352	4	4	t-test	S
YBR233W	PBP2	0.4707	0.745	-2.472	53.74	44.44	1.809	2.254	4	4	t-test	S
YPL150W	YPL150W	0.5994	0.8243	-2.471	64.47	52.92	2.549	3.001	4	3	t-test	S
YDR424C	DYN2	0.7767	0.9136	-2.462	58.41	48.12	6.147	1.944	4	4	t-test	S
YOL141W	PPM2	0.2331	0.6097	-2.456	59.91	49.3	0.8235	1.512	5	4	t-test	S
YLL025W	PAU17	0.7779	0.9142	-2.453	59.37	48.87	6.19	1.703	4	4	t-test	S
YNL217W	YNL217W	0.2142	0.5974	-2.446	59.96	49.34	0.7567	1.441	4	4	t-test	S
YGL180W	ATG1	0.6324	0.8414	-2.444	61.65	50.67	3.438	1.864	4	4	t-test	S
YBR169C	SSE2	0.72	0.8902	-2.44	63.87	52.42	4.55	2.73	4	4	t-test	S
YOR072W	YOR072W	0.2405	0.6138	-2.439	58.24	47.97	0.6395	1.613	5	4	t-test	S
YDR161W	YDR161W	0.5203	0.7801	-2.43	58.25	47.97	1.259	3.1	4	4	t-test	S
YKL147C	YKL147C	0.7655	0.9088	-2.424	61.48	50.52	5.791	1.485	4	4	t-test	S
YLR010C	TEN1	0.7909	0.9166	-2.422	42.02	35.13	5.152	6.148	8	8	t-test	S
YGR234W	YHB1	0.3793	0.7095	-2.422	62.17	51.06	1.273	1.97	4	4	t-test	S
YOR308C	SNU66	0.7418	0.8981	-2.415	66.49	54.47	4.395	4.136	4	3	t-test	S
YBL023C	MCM2	0.4344	0.7286	-2.409	61.79	50.75	1.904	1.498	4	4	t-test	S
YER186C	YER186C	0.5265	0.7819	-2.4	61.81	50.76	2.289	2.048	4	4	t-test	S
YJR019C	TES1	0.5817	0.815	-2.398	58.03	47.77	2.436	2.729	4	4	t-test	S
YBR292C	YBR292C	0.6487	0.8495	-2.385	60.56	49.76	3.472	2.127	4	4	t-test	S
YBL004W	UTP20	0.6671	0.8571	-2.378	59.09	48.6	3.842	1.493	4	4	t-test	S
YDR033W	MRH1	0.7821	0.9158	-2.371	60.9	50.02	6.173	0.8989	4	4	t-test	S
YFR029W	PTR3	0.7445	0.8985	-2.365	60.82	49.95	5.136	1.56	4	4	t-test	S
YOR120W	GCY1	0.5103	0.7727	-2.359	57.38	47.23	0.1949	3.161	5	4	t-test	S
YCR005C	CIT2	0.7814	0.9155	-2.352	60.51	49.7	6.028	1.718	4	4	t-test	S
YJR141W	YJR141W	0.8691	0.954	-2.35	58.66	48.23	10.33	1.068	4	4	t-test	S
YJL210W	PEX2	0.2095	0.5946	-2.348	51.25	42.38	0.7147	1.368	4	4	t-test	S
YOR255W	OSW1	0.7128	0.8863	-2.34	63.81	52.3	4.267	2.457	4	3	t-test	S
YGR018C	YGR018C	0.7985	0.9219	-2.338	60.43	49.62	5.519	5.242	4	4	t-test	S
YPR085C	ASA1	0.6599	0.8533	-2.336	61.18	50.22	2.893	3.476	4	4	t-test	S
YKL065C	YET1	0.6472	0.8486	-2.329	51.03	42.18	3.553	1.209	4	4	t-test	S
YDR481C	PHO8	0.5323	0.7839	-2.326	56.34	46.38	2.362	1.744	4	4	t-test	S
YDR329C	PEX3	0.6826	0.8664	-2.316	49.44	40.92	2.055	4.643	4	4	t-test	S
YCL039W	GID7	0.3452	0.6911	-2.312	56.96	46.86	1.628	0.3549	4	4	t-test	S
YML059C	NTE1	0.4716	0.7457	-2.312	60.08	49.33	1.89	1.803	4	4	t-test	S
YNL188W	KAR1	0.5981	0.8234	-2.308	55.6	45.78	2.198	3.076	4	4	t-test	S
YKR027W	BCH2	0.7852	0.916	-2.306	60.05	49.3	4.489	5.763	4	4	t-test	S
YER188W	YER188W	0.6046	0.826	-2.3	60.64	49.75	2.513	2.753	4	4	t-test	S
YJL097W	PHS1	0.7722	0.9111	-2.298	57.84	47.54	5.054	3.96	4	4	t-test	S
YCR001W	YCR001W	0.7984	0.9219	-2.266	64.88	53.09	6.355	1.432	4	4	t-test	S
YDR376W	ARH1	0.7708	0.9104	-2.262	54.48	44.85	5.487	1.817	4	4	t-test	S
YMR195W	ICY1	0.8536	0.9474	-2.255	63.13	51.69	8.383	4.34	4	4	t-test	S
YGR189C	CRH1	0.4332	0.7286	-2.239	60.36	49.49	1.456	1.928	4	4	t-test	S
YOR108W	LEU9	0.2829	0.6482	-2.238	51.18	42.23	0.4935	1.681	5	4	t-test	S
YDR009W	GAL3	0.6391	0.8433	-2.234	60.02	49.22	3.061	2.226	4	4	t-test	S
YDR122W	KIN1	0.8554	0.9482	-2.233	63.1	51.65	8.733	2.598	4	4	t-test	S
YMR285C	NGL2	0.5287	0.7826	-2.23	53.75	44.26	2.21	1.749	4	4	t-test	S
YBR148W	YSW1	0.4934	0.7611	-2.228	57.46	47.19	2.099	1.38	4	4	t-test	S
YKL218C	SRY1	0.7275	0.8914	-2.228	56.98	46.81	4.307	2.455	4	4	t-test	S
YKL095W	YJU2	0.5062	0.7703	-2.224	54.21	44.62	1.825	2.135	4	4	t-test	S
YKL053W	YKL053W	0.5941	0.8215	-2.214	60.01	49.19	2.841	1.247	4	4	t-test	S
YGL078C	DBP3	0.6533	0.8511	-2.209	56.14	46.13	1.341	4.226	4	4	t-test	S
YDR066C	YDR066C	0.7367	0.8957	-2.202	64.37	52.63	4.648	1.259	4	4	t-test	S
YER185W	YER185W	0.4509	0.7353	-2.198	56.75	46.6	1.494	1.964	4	4	t-test	S
YDR190C	RVB1	0.5016	0.7674	-2.191	57.25	46.99	2.108	1.378	4	4	t-test	S
YNL326C	PFA3	0.5585	0.8002	-2.191	59.91	49.09	1.301	3.061	4	4	t-test	S
YFR031C-A	RPL2A	0.4249	0.7274	-2.188	53.42	43.96	1.809	0.8993	4	4	t-test	S
YOR111W	YOR111W	0.2359	0.6111	-2.185	56.6	46.47	0.6876	1.381	5	4	t-test	S
YLR351C	NIT3	0.851	0.9465	-2.178	71.05	57.89	7.723	4.94	4	4	t-test	S
YMR269W	TMA23	0.8569	0.9484	-2.174	47.82	39.53	7.479	6.51	4	4	t-test	S
YGL083W	SCY1	0.661	0.8536	-2.172	60.08	49.21	3.53	0.4792	4	4	t-test	S
YIL044C	AGE2	0.4868	0.7574	-2.166	57.27	46.99	0.9453	2.583	4	4	t-test	S
YDR259C	YAP6	0.5964	0.8227	-2.163	60.11	49.23	1.657	3.211	4	4	t-test	S
YOR341W	RPA190	0.4238	0.7266	-2.154	58.47	47.93	1.292	1.899	4	4	t-test	S
YAL043C	PTA1	0.5461	0.794	-2.15	58.15	47.67	2.347	1.4	4	4	t-test	S
YGL066W	SGF73	0.415	0.7229	-2.149	50.78	41.84	1.513	1.522	4	4	t-test	S
YER012W	PRE1	0.7677	0.9098	-2.136	61.85	50.58	5.165	1.218	4	4	t-test	S
YOL103W	ITR2	0.4639	0.7427	-2.131	53.83	44.24	0.6309	2.482	5	4	t-test	S
YCL045C	YCL045C	0.6083	0.8281	-2.128	56.22	46.12	2.495	2.324	4	4	t-test	S
YPR151C	SUE1	0.4035	0.7171	-2.125	55.14	45.27	1.266	1.739	4	4	t-test	S
YDR490C	PKH1	0.7133	0.8863	-2.121	59.13	48.42	3.072	3.899	4	4	t-test	S
YHR095W	YHR095W	0.4234	0.7266	-2.12	58.85	48.2	1.655	1.225	4	4	t-test	S
YDL139C	SCM3	0.8347	0.9392	-2.117	66.03	53.88	4.244	8.024	4	4	t-test	S
YDR192C	NUP42	0.8117	0.9277	-2.111	66.7	54.4	5.999	3.399	4	4	t-test	S
YOR057W	SGT1	0.728	0.8914	-2.108	56.31	46.18	0.9435	5.436	4	4	t-test	S
YMR226C	TMA29	0.4558	0.7378	-2.107	58.35	47.79	1.75	1.382	4	4	t-test	S
YJL201W	ECM25	0.6396	0.8436	-2.105	56.82	46.58	2.861	2.178	4	4	t-test	S
YML095C	RAD10	0.6224	0.8371	-2.103	55.34	45.41	2.886	1.496	4	4	t-test	S
YHL034C	SBP1	0.4289	0.7277	-2.101	59.25	48.5	1.787	0.6512	4	4	t-test	S
YIL014W	MNT3	0.8598	0.9504	-2.095	69.62	56.69	7.857	5.166	4	4	t-test	S
YDR025W	RPS11A	0.8553	0.9482	-2.094	56.71	46.49	7.171	6.11	4	4	t-test	S
YMR265C	YMR265C	0.7057	0.882	-2.093	57.74	47.3	3.8	1.836	4	4	t-test	S
YDR155C	CPR1	0.5847	0.8168	-2.088	57.48	47.09	0.6831	3.356	4	4	t-test	S
YOL118C	YOL118C	0.7413	0.8981	-2.08	60.58	49.54	4.278	2.592	5	4	t-test	S
YER019C-A	SBH2	0.8133	0.9287	-2.078	58.48	47.87	6.327	1.229	4	4	t-test	S
YFR050C	PRE4	0.765	0.9088	-2.074	60.31	49.32	4.285	3.753	4	4	t-test	S
YKL156W	RPS27A	0.4107	0.7211	-2.073	55.34	45.39	1.17	1.811	4	4	t-test	S
YFL028C	CAF16	0.6114	0.8312	-2.071	61.73	50.44	1.785	3.114	4	4	t-test	S
YLR136C	TIS11	0.4613	0.7414	-2.066	59.72	48.85	1.648	1.576	4	4	t-test	S
YDR052C	DBF4	0.6135	0.8316	-2.058	57.92	47.42	2.865	0.698	4	4	t-test	S
YNL009W	IDP3	0.6468	0.8483	-2.051	66.38	54.1	1.613	3.663	4	4	t-test	S
YOL007C	CSI2	0.476	0.7496	-2.044	52.87	43.41	1.419	2.023	5	4	t-test	S
YDR316W	OMS1	0.6726	0.8602	-2.039	47.85	39.44	3.235	1.856	4	4	t-test	S
YER056C-A	RPL34A	0.7559	0.9037	-2.037	60.87	49.73	4.557	1.937	4	4	t-test	S
YDL050C	YDL050C	0.8241	0.9331	-2.032	65.41	53.31	6.505	1.948	4	4	t-test	S
YLL049W	LDB18	0.5464	0.794	-2.031	49.56	40.79	1.81	2.204	4	4	t-test	S
YEL056W	HAT2	0.5051	0.7703	-2.027	53.97	44.27	1.276	2.334	4	4	t-test	S
YLR305C	STT4	0.04988	0.3875	-2.026	54.88	44.99	0.468	0.5777	4	4	t-test	S
YNL092W	YNL092W	0.6013	0.8252	-2.019	60.26	49.23	0.19	3.463	4	4	t-test	S
YJL206C-A	YJL206C-A	0.6116	0.8312	-2.016	58.53	47.87	2.724	1.178	4	4	t-test	S
YDL175C	AIR2	0.7854	0.916	-1.999	62.42	50.92	5.14	2.033	4	4	t-test	S
YGL259W	YPS5	0.4697	0.7443	-1.995	60.39	49.32	1.73	1.305	4	4	t-test	S
YIL159W	BNR1	0.4431	0.7318	-1.984	55.56	45.49	1.492	1.496	4	4	t-test	S
YDR317W	HIM1	0.5404	0.7898	-1.982	54.78	44.88	2.14	1.24	4	4	t-test	S
YMR192W	GYL1	0.8391	0.9406	-1.98	68.57	55.78	5.951	5.452	4	4	t-test	S
YGR121C	MEP1	0.7256	0.8913	-1.974	60.81	49.64	3.717	2.403	4	4	t-test	S
YGL194C	HOS2	0.3914	0.7097	-1.965	48.26	39.7	1.315	1.312	4	4	t-test	S
YDR242W	AMD2	0.3978	0.7135	-1.961	59.16	48.32	1.529	0.7101	4	4	t-test	S
YFL035C-B	YFL035C-B	0.8411	0.9411	-1.959	63.61	51.84	6.85	2.787	4	4	t-test	S
YIL077C	YIL077C	0.6145	0.832	-1.959	59.23	48.38	2.578	1.554	4	4	t-test	S
YBL091C	MAP2	0.5536	0.7994	-1.959	60.85	49.65	1.148	2.703	4	4	t-test	S
YFR026C	YFR026C	0.7432	0.8985	-1.958	63.16	51.48	4.059	2.191	4	4	t-test	S
YOL024W	YOL024W	0.7217	0.891	-1.954	61.06	49.82	3.08	3.545	5	4	t-test	S
YNL049C	SFB2	0.5963	0.8227	-1.945	57.91	47.32	1.538	2.854	4	4	t-test	S
YPR017C	DSS4	0.8313	0.9372	-1.944	63.87	52.03	6.316	2.972	4	4	t-test	S
YMR127C	SAS2	0.3518	0.6967	-1.941	52.36	42.92	0.6396	1.676	4	4	t-test	S
YNL215W	IES2	0.8483	0.9448	-1.937	13.6	12.28	4.268	7.985	4	4	t-test	S
YDR500C	RPL37B	0.3894	0.7095	-1.936	58.73	47.96	0.8488	1.751	4	4	t-test	S
YMR041C	YMR041C	0.8373	0.94	-1.933	54.4	44.54	6.632	2.476	4	4	t-test	S
YOR112W	YOR112W	0.538	0.7883	-1.933	53.25	43.62	2.217	0.7618	5	4	t-test	S
YOR383C	FIT3	0.3907	0.7095	-1.932	54.56	44.66	1.195	1.391	4	3	t-test	S
YOL107W	YOL107W	0.5465	0.794	-1.915	54.39	44.51	1.179	2.558	5	4	t-test	S
YDR051C	YDR051C	0.4889	0.7585	-1.914	57.19	46.73	0.8187	2.302	4	4	t-test	S
YDR263C	DIN7	0.7518	0.9023	-1.912	60.32	49.2	3.602	3.519	4	4	t-test	S
YHR132W-A	IGO2	0.6396	0.8436	-1.911	60.97	49.71	2.773	1.38	4	4	t-test	S
YER108C	YER108C	0.6235	0.8378	-1.901	57.58	47.02	2.435	1.938	4	4	t-test	S
YCR073W-A	SOL2	0.7158	0.8872	-1.888	58.95	48.1	3.664	1.1	4	4	t-test	S
YOL131W	YOL131W	0.7141	0.8865	-1.882	57.13	46.65	3.627	1.561	5	4	t-test	S
YPR011C	YPR011C	0.8207	0.9323	-1.875	67.41	54.77	5.626	3.089	4	4	t-test	S
YKL161C	YKL161C	0.7437	0.8985	-1.875	54.82	44.82	3.72	2.665	4	4	t-test	S
YFR057W	YFR057W	0.6498	0.8497	-1.874	56.31	46	1.306	3.471	4	4	t-test	S
YNL205C	YNL205C	0.5115	0.7733	-1.867	51.92	42.52	1.971	0.4546	4	4	t-test	S
YLR091W	YLR091W	0.6435	0.8455	-1.863	60.09	48.98	2.124	2.721	4	4	t-test	S
YBR188C	NTC20	0.3977	0.7135	-1.862	58.41	47.65	1.386	0.9654	4	4	t-test	S
YOR226C	ISU2	0.7045	0.8816	-1.859	62.39	50.8	2.211	3.618	4	3	t-test	S
YJL064W	YJL064W	0.7661	0.9091	-1.853	59.46	48.47	4.347	1.777	4	4	t-test	S
YDR067C	OCA6	0.5948	0.822	-1.849	50.68	41.53	2.125	1.863	4	4	t-test	S
YOR219C	STE13	0.6827	0.8664	-1.848	57.58	46.98	3.026	1.752	4	3	t-test	S
YKL142W	MRP8	0.7795	0.9145	-1.844	57.26	46.72	4.744	0.6567	4	4	t-test	S
YPL111W	CAR1	0.7026	0.88	-1.844	56.22	45.9	3.364	1.31	4	3	t-test	S
YGL020C	GET1	0.6422	0.8452	-1.84	52.24	42.76	2.714	1.24	4	4	t-test	S
YOR024W	YOR024W	0.6763	0.8635	-1.821	54.34	44.4	1.465	3.642	5	4	t-test	S
YLR280C	YLR280C	0.744	0.8985	-1.82	61.48	50.04	3.385	3.121	4	4	t-test	S
YBR275C	RIF1	0.6936	0.8749	-1.814	57.36	46.78	3.203	1.276	4	4	t-test	S
YNL040W	YNL040W	0.5353	0.7863	-1.809	56.06	45.75	1.941	1.064	4	4	t-test	S
YIR009W	MSL1	0.6523	0.8505	-1.808	54.94	44.86	0.9661	3.49	4	4	t-test	S
YNL007C	SIS1	0.8074	0.9259	-1.806	58.3	47.52	4.77	3.585	4	4	t-test	S
YGR198W	YPP1	0.6276	0.8391	-1.806	56.35	45.97	2.516	1.719	8	8	t-test	S
YIR036C	IRC24	0.8026	0.9248	-1.796	57.99	47.26	4.875	2.716	4	4	t-test	S
YLR347C	KAP95	0.8398	0.9406	-1.788	61.23	49.82	6.322	1.677	4	4	t-test	S
YMR250W	GAD1	0.4994	0.766	-1.785	59.11	48.14	1.393	1.75	4	4	t-test	S
YJL122W	ALB1	0.341	0.6898	-1.783	55.4	45.21	0.6316	1.478	4	4	t-test	S
YOR031W	CRS5	0.3825	0.7095	-1.771	52	42.51	1.03	1.377	5	4	t-test	S
YPL220W	RPL1A	0.7986	0.9219	-1.771	63.48	51.59	4.772	2.356	4	3	t-test	S
YKL090W	CUE2	0.7833	0.916	-1.768	63.6	51.67	4.591	1.144	4	4	t-test	S
YDR148C	KGD2	0.8144	0.9295	-1.766	53.1	43.37	4.71	3.957	4	4	t-test	S
YKR024C	DBP7	0.8339	0.9387	-1.759	40.14	33.12	4.797	5.254	4	4	t-test	S
YHR049W	FSH1	0.6983	0.8786	-1.751	58	47.24	2.89	2.182	4	4	t-test	S
YMR128W	ECM16	0.8437	0.9428	-1.746	57.43	46.78	5.489	4.791	4	4	t-test	S
YER119C	AVT6	0.8496	0.9457	-1.743	68.43	55.48	4.752	6.432	4	4	t-test	S
YDR018C	YDR018C	0.7655	0.9088	-1.74	57.92	47.16	3.544	3.27	4	4	t-test	S
YDR128W	MTC5	0.705	0.8818	-1.732	57.42	46.76	1.92	3.589	4	4	t-test	S
YLR081W	GAL2	0.7728	0.9113	-1.728	57.85	47.1	3.367	3.813	4	4	t-test	S
YER078C	YER078C	0.6767	0.8635	-1.723	55.84	45.5	2.404	2.486	4	4	t-test	S
YDL074C	BRE1	0.8474	0.9442	-1.718	9.218	8.646	5.868	4.605	8	8	t-test	S
YPL100W	ATG21	0.8325	0.9382	-1.715	57.57	46.87	1.87	6.916	4	3	t-test	S
YAR037W	YAR037W	0.7131	0.8863	-1.712	62.73	50.94	3.239	1.315	4	4	t-test	S
YDL187C	YDL187C	0.7354	0.8953	-1.709	52.74	43.05	3.172	2.617	4	4	t-test	S
YAR015W	ADE1	0.4838	0.755	-1.703	57.56	46.85	1.541	1.112	4	4	t-test	S
YOL113W	SKM1	0.5626	0.8038	-1.702	60.16	48.9	1.525	2.024	5	4	t-test	S
YHR112C	YHR112C	0.8255	0.9339	-1.695	72.54	58.69	4.94	3.751	4	4	t-test	S
YDR203W	YDR203W	0.7635	0.9083	-1.689	44.71	36.68	3.812	2.074	4	4	t-test	S
YLL032C	YLL032C	0.6049	0.826	-1.685	60.17	48.9	1.682	2.236	4	4	t-test	S
YOR265W	RBL2	0.5914	0.8203	-1.683	59.81	48.62	1.79	1.872	4	3	t-test	S
YDR303C	RSC3	0.3006	0.6628	-1.683	55.92	45.54	0.7359	1.15	4	4	t-test	S
YOL068C	HST1	0.3468	0.6919	-1.673	51.61	42.12	0.9359	1.16	5	4	t-test	S
YFL053W	DAK2	0.8188	0.9312	-1.671	56.61	46.08	4.918	2.878	4	4	t-test	S
YOR166C	SWT1	0.8155	0.9304	-1.67	62.69	50.88	4.152	4.467	5	4	t-test	S
YNL191W	DUG3	0.8271	0.9343	-1.663	65.7	53.25	4.459	4.594	4	4	t-test	S
YGR033C	TIM21	0.5185	0.7786	-1.657	60.01	48.75	1.575	1.328	4	4	t-test	S
YOL132W	GAS4	0.8418	0.9414	-1.656	63.75	51.71	4.201	5.945	5	4	t-test	S
YJL147C	YJL147C	0.9201	0.9726	-1.65	70.8	57.28	7.021	12.94	4	4	t-test	S
YBL063W	KIP1	0.6497	0.8497	-1.649	53.92	43.93	1.394	2.924	4	4	t-test	S
YJR068W	RFC2	0.6272	0.8391	-1.648	58.95	47.9	2.335	0.9884	4	4	t-test	S
YOL039W	RPP2A	0.6052	0.826	-1.648	56.24	45.76	2.223	1.012	5	4	t-test	S
YPR180W	AOS1	0.8813	0.9606	-1.645	74.85	60.48	6.502	6.593	4	4	t-test	S
YGR177C	ATF2	0.8898	0.9631	-1.639	74.28	60.01	8.106	4.27	4	4	t-test	S
YLL004W	ORC3	0.725	0.8913	-1.638	56.59	46.03	2.587	3.005	4	4	t-test	S
YDL038C	YDL038C	0.5827	0.8154	-1.632	56.5	45.95	1.239	2.31	4	4	t-test	S
YDR222W	YDR222W	0.7877	0.9166	-1.63	60.94	49.46	3.944	2.788	4	4	t-test	S
YPL032C	SVL3	0.8375	0.94	-1.628	56.06	45.6	5.53	2.416	4	3	t-test	S
YGL032C	AGA2	0.6553	0.8515	-1.628	60.56	49.17	2.478	1.258	4	4	t-test	S
YFL063W	YFL063W	0.5856	0.8171	-1.623	55.36	45.05	1.068	2.424	4	4	t-test	S
YDR265W	PEX10	0.7836	0.916	-1.619	59.22	48.1	2.485	4.639	4	4	t-test	S
YLR170C	APS1	0.5278	0.7819	-1.618	58.53	47.55	1.727	0.8172	4	4	t-test	S
YBR004C	GPI18	0.7697	0.9104	-1.612	62.99	51.07	3.875	1.388	4	4	t-test	S
YGL097W	SRM1	0.6403	0.8441	-1.611	52.6	42.86	1.753	2.408	4	4	t-test	S
YMR189W	GCV2	0.6979	0.8783	-1.593	58.64	47.62	2.889	0.9121	4	4	t-test	S
YPL175W	SPT14	0.692	0.8743	-1.584	57.35	46.59	2.814	0.8757	4	4	t-test	S
YLR446W	YLR446W	0.8958	0.9641	-1.58	63.52	51.47	7.887	5.597	4	4	t-test	S
YNL042W	BOP3	0.7744	0.9118	-1.58	61.3	49.71	3.937	0.9364	4	4	t-test	S
YDR146C	SWI5	0.3926	0.7097	-1.562	54.28	44.14	0.8002	1.349	4	4	t-test	S
YLR292C	SEC72	0.6691	0.8589	-1.553	49.44	40.31	1.304	2.983	4	4	t-test	S
YDL006W	PTC1	0.9318	0.9765	-1.547	33.86	27.99	10.38	11.31	4	4	t-test	S
YER134C	YER134C	0.7146	0.8865	-1.523	57.37	46.56	2.66	2.033	4	4	t-test	S
YGL241W	KAP114	0.6853	0.868	-1.52	61.31	49.67	1.741	2.8	4	4	t-test	S
YHR103W	SBE22	0.4136	0.7229	-1.516	59.28	48.06	1.02	1.143	4	4	t-test	S
YLL017W	YLL017W	0.6724	0.8602	-1.498	54.65	44.39	2.268	1.697	4	4	t-test	S
YNR009W	NRM1	0.6365	0.8433	-1.487	59.38	48.12	2.04	1.418	4	4	t-test	S
YER067C-A	YER067C-A	0.7373	0.8959	-1.483	58.36	47.31	3.074	1.296	4	4	t-test	S
YBR053C	YBR053C	0.5242	0.7811	-1.479	59.93	48.55	0.5025	2.002	4	4	t-test	S
YAL030W	SNC1	0.4745	0.748	-1.476	58.68	47.56	1.114	1.325	4	4	t-test	S
YPL048W	CAM1	0.893	0.9636	-1.47	56.82	46.08	7.922	0.9166	4	3	t-test	S
YLR421C	RPN13	0.6297	0.8404	-1.466	54.03	43.87	1.981	1.335	4	4	t-test	S
YER144C	UBP5	0.8465	0.9438	-1.463	58.89	47.72	5.356	1.8	4	4	t-test	S
YLR315W	NKP2	0.7714	0.9106	-1.463	24.68	20.67	1.73	4.206	4	4	t-test	S
YER130C	YER130C	0.7811	0.9155	-1.457	57.77	46.82	2.072	4.22	4	4	t-test	S
YKL019W	RAM2	0.8251	0.9338	-1.456	59.68	48.33	4.304	3.034	4	4	t-test	S
YDR063W	YDR063W	0.8932	0.9636	-1.447	62.21	50.33	7.717	2.1	4	4	t-test	S
YLR129W	DIP2	0.5139	0.7754	-1.444	60.9	49.29	0.6232	1.86	4	4	t-test	S
YLR172C	DPH5	0.769	0.9104	-1.441	59.6	48.26	3.066	2.582	4	4	t-test	S
YEL003W	GIM4	0.7803	0.915	-1.44	50.72	41.24	2.33	3.935	4	4	t-test	S
YDR151C	CTH1	0.6722	0.8602	-1.438	55.49	45.01	1.473	2.624	4	4	t-test	S
YMR016C	SOK2	0.8701	0.9549	-1.433	51.72	42.02	6.209	2.137	4	4	t-test	S
YOR061W	CKA2	0.693	0.8748	-1.433	49.02	39.89	1.209	3.039	5	4	t-test	S
YDL170W	UGA3	0.5772	0.8121	-1.415	53.76	43.62	1.674	1.017	4	4	t-test	S
YDR352W	YDR352W	0.7132	0.8863	-1.411	49.6	40.33	2.56	1.553	4	4	t-test	S
YPL074W	YTA6	0.8351	0.9393	-1.402	58.57	47.41	4.12	3.698	4	3	t-test	S
YNL202W	SPS19	0.8052	0.9259	-1.402	60.15	48.66	0.8235	5.135	4	4	t-test	S
YBR219C	YBR219C	0.9161	0.9715	-1.389	59.82	48.39	4.358	11.16	4	4	t-test	S
YLL034C	RIX7	0.5524	0.7989	-1.378	53.37	43.28	1.214	1.561	4	4	t-test	S
YDR068W	DOS2	0.6381	0.8433	-1.372	54.11	43.86	2.034	0.7023	4	4	t-test	S
YBL042C	FUI1	0.8531	0.9473	-1.369	66.85	53.93	3.519	5.491	4	4	t-test	S
YBR185C	MBA1	0.2403	0.6138	-1.353	59.48	48.09	0.6911	0.5076	4	4	t-test	S
YGR194C	XKS1	0.8944	0.9641	-1.323	67.72	54.58	6.945	3.103	4	4	t-test	S
YMR181C	YMR181C	0.9045	0.967	-1.314	66.78	53.84	7.024	5.432	4	4	t-test	S
YEL060C	PRB1	0.7295	0.892	-1.31	53.76	43.54	1.041	3.273	4	4	t-test	S
YLR391W	YLR391W	0.6414	0.8449	-1.307	52.07	42.19	1.665	1.62	4	4	t-test	S
YIR025W	MND2	0.6638	0.8555	-1.306	52.96	42.9	1.476	2.161	4	4	t-test	S
YBL079W	NUP170	0.639	0.8433	-1.306	54.93	44.46	1.64	1.626	4	4	t-test	S
YGL199C	YGL199C	0.5566	0.7998	-1.301	58.55	47.31	1.067	1.592	4	4	t-test	S
YPR201W	ARR3	0.8893	0.9631	-1.295	59.73	48.24	6.671	1.728	4	4	t-test	S
YDR075W	PPH3	0.7256	0.8913	-1.294	52.46	42.49	2.583	0.9548	4	4	t-test	S
YER152C	YER152C	0.7935	0.9186	-1.293	60.46	48.82	2.829	3.079	4	4	t-test	S
YBR234C	ARC40	0.8625	0.9511	-1.292	68.37	55.07	4.445	4.379	4	4	t-test	S
YMR279C	YMR279C	0.6437	0.8456	-1.291	57.83	46.74	1.78	1.341	4	4	t-test	S
YBL005W	PDR3	0.7474	0.8994	-1.277	57.68	46.61	2.587	1.805	4	4	t-test	S
YBR168W	PEX32	0.7641	0.9085	-1.272	59.26	47.86	2.876	1.57	4	4	t-test	S
YAL013W	DEP1	0.8997	0.9652	-1.264	45.51	36.98	6.33	5.211	4	4	t-test	S
YHL035C	VMR1	0.7263	0.8913	-1.254	59.79	48.26	2.439	1.278	4	4	t-test	S
YEL043W	YEL043W	0.8034	0.925	-1.249	47.88	38.84	2.579	3.519	4	4	t-test	S
YDR108W	GSG1	0.7789	0.9142	-1.246	45.56	37	3.057	1.469	4	4	t-test	S
YPR071W	YPR071W	0.547	0.794	-1.24	56.36	45.54	1.271	1.061	4	4	t-test	S
YKL107W	YKL107W	0.7893	0.9166	-1.236	57.03	46.06	2.983	2.219	4	4	t-test	S
YGL089C	MF(ALPHA)2	0.6808	0.8652	-1.226	54.9	44.37	1.452	2.157	4	4	t-test	S
YDL106C	PHO2	0.7773	0.9137	-1.223	55.27	44.66	2.86	1.869	4	4	t-test	S
YLR294C	YLR294C	0.5934	0.8215	-1.221	58.46	47.18	0.9531	1.781	4	4	t-test	S
YLR326W	YLR326W	0.7903	0.9166	-1.215	61.95	49.93	1.462	3.875	4	4	t-test	S
YOL049W	GSH2	0.8879	0.963	-1.215	5.239	5.102	5.102	5.239	5	4	t-test	S
YNL321W	YNL321W	0.9385	0.9785	-1.212	76.7	61.59	8.55	10.51	4	4	t-test	S
YOR349W	CIN1	0.6425	0.8452	-1.202	56.1	45.3	1.544	1.454	4	3	t-test	S
YNL047C	SLM2	0.8324	0.9382	-1.189	62.2	50.11	3.925	1.653	4	4	t-test	S
YMR160W	YMR160W	0.7127	0.8863	-1.183	55.13	44.52	0.9033	2.764	4	4	t-test	S
YNL131W	TOM22	0.9023	0.9662	-1.182	61.73	49.74	4.896	6.838	4	4	t-test	S
YJL195C	YJL195C	0.8831	0.9606	-1.179	46.5	37.69	3.995	5.778	4	4	t-test	S
YPR005C	HAL1	0.4639	0.7427	-1.178	54.55	44.06	0.7645	1.151	4	4	t-test	S
YCL027W	FUS1	0.9203	0.9726	-1.177	74.74	60.02	7.421	6.12	4	4	t-test	S
YJL071W	ARG2	0.8881	0.963	-1.176	5.035	4.91	4.91	5.035	4	4	t-test	S
YBR064W	YBR064W	0.6575	0.8525	-1.174	57.2	46.15	1.233	1.968	4	4	t-test	S
YAL051W	OAF1	0.939	0.9785	-1.171	41.82	33.99	1.844	13.96	4	4	t-test	S
YMR221C	FMP42	0.7528	0.9023	-1.17	55.84	45.07	1.881	2.63	4	4	t-test	S
YLR342W	FKS1	0.7337	0.8944	-1.157	48.83	39.52	0.8644	2.964	4	4	t-test	S
YIR030C	DCG1	0.7821	0.9158	-1.156	64.77	52.12	2.465	2.483	4	4	t-test	S
YLR089C	ALT1	0.7116	0.8861	-1.151	55.06	44.44	2.049	1.348	4	4	t-test	S
YLR352W	YLR352W	0.6624	0.8547	-1.147	56.33	45.44	1.001	2.122	4	4	t-test	S
YMR153W	NUP53	0.8184	0.9312	-1.126	54.64	44.09	3.467	1.202	4	4	t-test	S
YIR018W	YAP5	0.7251	0.8913	-1.126	61.23	49.3	2.203	1.045	4	4	t-test	S
YLR118C	YLR118C	0.7432	0.8985	-1.118	60.3	48.55	1.975	2.085	4	4	t-test	S
YDL039C	PRM7	0.7823	0.9158	-1.117	64.26	51.69	1.861	3.051	4	4	t-test	S
YIL010W	DOT5	0.7497	0.9007	-1.112	53.53	43.19	2.286	1.553	4	4	t-test	S
YMR131C	RRB1	0.7344	0.8945	-1.108	59.52	47.93	1.928	1.928	4	4	t-test	S
YPR156C	TPO3	0.9308	0.9762	-1.104	67.55	54.28	8.999	3.246	4	4	t-test	S
YER044C-A	MEI4	0.8188	0.9312	-1.101	56.41	45.47	2.187	3.654	4	4	t-test	S
YDR166C	SEC5	0.6218	0.8368	-1.093	54.54	43.98	1.167	1.496	4	4	t-test	S
YCL032W	STE50	0.9035	0.9662	-1.086	34.15	27.85	5.994	3.73	4	4	t-test	S
YEL071W	DLD3	0.76	0.9061	-1.082	55.84	45	1.457	2.811	4	4	t-test	S
YIL087C	YIL087C	0.9297	0.9762	-1.082	67.56	54.27	6.257	8.688	4	4	t-test	S
YML100W	TSL1	0.5771	0.8121	-1.079	59.85	48.17	1.215	0.9568	4	4	t-test	S
YGL053W	PRM8	0.7017	0.8793	-1.078	58.94	47.45	1.835	1.267	4	4	t-test	S
YLR460C	YLR460C	0.7638	0.9084	-1.077	60.29	48.51	2.379	1.512	4	4	t-test	S
YOL002C	IZH2	0.6597	0.8533	-1.073	56.64	45.63	1.352	1.589	5	4	t-test	S
YCL057W	PRD1	0.8659	0.9528	-1.072	49.75	40.18	3.199	4.54	4	4	t-test	S
YHR176W	FMO1	0.6077	0.8275	-1.071	55.65	44.84	0.2798	1.855	4	4	t-test	S
YKL188C	PXA2	0.8721	0.9561	-1.07	55.42	44.66	4.736	1.43	4	4	t-test	S
YNL123W	NMA111	0.7826	0.9158	-1.063	48.96	39.54	2.528	1.727	4	4	t-test	S
YPL184C	MRN1	0.5717	0.8083	-1.047	47.54	38.41	0.7522	1.399	4	3	t-test	S
YBR252W	DUT1	0.8136	0.9288	-1.037	54.31	43.76	2.129	3.229	4	4	t-test	S
YNL119W	NCS2	0.8392	0.9406	-1.036	52.12	42.03	3.615	1.237	4	4	t-test	S
YPL230W	YPL230W	0.7781	0.9142	-1.028	58.83	47.32	2.23	1.991	4	3	t-test	S
YFL030W	AGX1	0.7404	0.8978	-1.017	58.79	47.28	1.624	2.091	4	4	t-test	S
YPR170C	YPR170C	0.9079	0.9688	-1.015	64.46	51.76	6.33	1.236	4	4	t-test	S
YJR030C	YJR030C	0.8935	0.9636	-1.011	62.36	50.1	5.466	0.8245	4	4	t-test	S
YJR051W	OSM1	0.8026	0.9248	-1.009	57.35	46.14	2.497	2.183	4	4	t-test	S
YML076C	WAR1	0.7455	0.8985	-1.006	58.27	46.86	0.8648	2.676	4	4	t-test	S
YFL040W	YFL040W	0.7388	0.8967	-1.003	51.72	41.68	2.044	1.092	4	4	t-test	S
YER061C	CEM1	0.8889	0.9631	-0.9989	4.311	4.198	4.198	4.311	4	4	t-test	S
YMR260C	TIF11	0.9279	0.9758	-0.9911	59.63	47.93	6.724	6.075	4	4	t-test	S
YIR027C	DAL1	0.7902	0.9166	-0.9841	54.08	43.53	1.613	2.868	4	4	t-test	S
YDR482C	CWC21	0.8801	0.9602	-0.983	57.61	46.32	3.961	3.69	4	4	t-test	S
YJL155C	FBP26	0.9049	0.9671	-0.971	69.79	55.94	4.44	5.402	4	4	t-test	S
YJR149W	YJR149W	0.7144	0.8865	-0.964	61.69	49.53	1.644	1.377	4	4	t-test	S
YIL117C	PRM5	0.7891	0.9166	-0.961	59.31	47.65	2.358	1.612	4	4	t-test	S
YIL142W	CCT2	0.841	0.9411	-0.9462	58.46	46.97	3.375	0.873	4	4	t-test	S
YIL093C	RSM25	0.6268	0.839	-0.9422	52.6	42.33	0.9909	1.346	4	4	t-test	S
YIR022W	SEC11	0.901	0.966	-0.939	59.58	47.85	4.669	4.122	4	4	t-test	S
YPL138C	SPP1	0.8498	0.9457	-0.9246	44.23	35.69	3.295	1.917	4	3	t-test	S
YLR367W	RPS22B	0.8448	0.9432	-0.9244	53.8	43.26	2.548	3.173	4	4	t-test	S
YIL043C	CBR1	0.7555	0.9035	-0.9228	54.84	44.08	2.067	0.8406	4	4	t-test	S
YHR086W	NAM8	0.7322	0.893	-0.9201	58.37	46.87	1.11	2.125	4	4	t-test	S
YLR440C	SEC39	0.7453	0.8985	-0.916	62.1	49.82	0.7395	2.452	4	4	t-test	S
YDL161W	ENT1	0.808	0.9259	-0.9134	56.97	45.76	2.708	0.4252	4	4	t-test	S
YIR039C	YPS6	0.7657	0.9088	-0.9117	62.58	50.2	1.997	1.694	28	28	t-test	S
YDR172W	SUP35	0.7218	0.891	-0.9074	55.37	44.49	1.736	0.9022	4	4	t-test	S
YDR301W	CFT1	0.7979	0.9216	-0.9063	61.33	49.2	2.14	2.013	4	4	t-test	S
YOR113W	AZF1	0.6771	0.8635	-0.8936	52.22	41.99	0.6763	1.813	5	4	t-test	S
YLR108C	YLR108C	0.7322	0.893	-0.8928	59.35	47.63	1.149	2.007	4	4	t-test	S
YOR023C	AHC1	0.7907	0.9166	-0.8862	60.8	48.77	2.037	1.915	5	4	t-test	S
YBL095W	YBL095W	0.7891	0.9166	-0.8773	63.1	50.58	1.562	2.429	4	4	t-test	S
YJR024C	YJR024C	0.9364	0.9785	-0.8766	74.84	59.86	4.57	8.736	4	4	t-test	S
YOR247W	SRL1	0.8272	0.9343	-0.87	59.63	47.83	2.806	1.047	4	3	t-test	S
YHR029C	YHI9	0.9257	0.9749	-0.8628	62.51	50.1	6.613	1.892	4	4	t-test	S
YJL116C	NCA3	0.8105	0.9271	-0.8579	57.56	46.18	1.747	2.61	4	4	t-test	S
YKL171W	YKL171W	0.8058	0.9259	-0.8528	54.23	43.55	1.132	2.935	4	4	t-test	S
YBR075W	YBR075W	0.8683	0.9537	-0.8519	59.14	47.43	3.888	0.6299	8	8	t-test	S
YLR376C	PSY3	0.8947	0.9641	-0.8517	57.21	45.9	3.391	4.436	4	4	t-test	S
YGL177W	YGL177W	0.9342	0.9774	-0.8511	61.52	49.31	7.466	1.22	4	4	t-test	S
YGL001C	ERG26	0.7872	0.9163	-0.8506	52.22	41.95	1.123	2.613	4	4	t-test	S
YLR312C	YLR312C	0.899	0.9649	-0.8505	56.93	45.68	3.438	4.724	4	4	t-test	S
YDR241W	BUD26	0.8415	0.9413	-0.8498	53.25	42.77	1.849	3.307	4	4	t-test	S
YPL001W	HAT1	0.6262	0.8389	-0.8415	58.88	47.22	0.9938	1.17	28	27	t-test	S
YGR069W	YGR069W	0.8795	0.9602	-0.8392	61.1	48.97	3.932	1.303	4	4	t-test	S
YAL038W	CDC19	0.8902	0.9631	-0.8332	66.43	53.17	3.037	4.324	4	4	t-test	S
YHR163W	SOL3	0.9062	0.9676	-0.8298	58.55	46.94	5.112	0.5464	4	4	t-test	S
YNR034W	SOL1	0.6673	0.8571	-0.8267	61.07	48.93	1.325	0.7036	5	4	t-test	S
YKL100C	YKL100C	0.8242	0.9331	-0.8243	62.16	49.79	2.609	0.9945	4	4	t-test	S
YLR187W	SKG3	0.8172	0.9308	-0.8126	63.52	50.86	1.79	2.486	4	4	t-test	S
YHR014W	SPO13	0.7703	0.9104	-0.8112	59.93	48.02	1.983	0.4856	4	4	t-test	S
YKL050C	YKL050C	0.6378	0.8433	-0.8112	55.49	44.51	0.503	1.466	4	4	t-test	S
YNL173C	MDG1	0.7527	0.9023	-0.8076	60.68	48.61	1.596	1.356	4	4	t-test	S
YFR008W	FAR7	0.8907	0.9632	-0.8065	66.32	53.07	3.986	2.259	4	4	t-test	S
YKL144C	RPC25	0.8914	0.9635	-0.805	36.1	29.18	3.741	3.015	4	4	t-test	S
YGR212W	SLI1	0.8166	0.9308	-0.804	54.93	44.06	0.7696	3.072	4	4	t-test	S
YGL077C	HNM1	0.8641	0.9515	-0.8035	55.84	44.78	2.449	3.261	4	4	t-test	S
YDL211C	YDL211C	0.6727	0.8602	-0.8023	56.97	45.67	1.224	0.8862	4	4	t-test	S
YNL062C	GCD10	0.8963	0.9641	-0.7998	58.53	46.91	3.496	3.875	4	4	t-test	S
YLR167W	RPS31	0.9298	0.9762	-0.7994	9.787	8.369	5.078	5.862	4	4	t-test	S
YOR013W	YOR013W	0.5226	0.7807	-0.7968	52.79	42.36	0.8513	0.4423	5	4	t-test	S
YDR494W	RSM28	0.8901	0.9631	-0.796	58.39	46.79	3.885	2.313	4	4	t-test	S
YOR162C	YRR1	0.6843	0.8669	-0.7856	58.64	46.98	0.8891	1.457	5	4	t-test	S
YOL057W	YOL057W	0.7548	0.9031	-0.7853	55.09	44.17	1.067	1.976	5	4	t-test	S
YLR431C	ATG23	0.7448	0.8985	-0.7853	56.55	45.32	0.9261	1.956	4	4	t-test	S
YCL056C	YCL056C	0.9265	0.9756	-0.7798	60.86	48.73	5.729	3.314	4	4	t-test	S
YCL029C	BIK1	0.8537	0.9474	-0.7773	54.36	43.59	2.056	3.082	4	4	t-test	S
YDR483W	KRE2	0.9335	0.9768	-0.7675	57.09	45.74	6.922	1.565	8	8	t-test	S
YJL044C	GYP6	0.8147	0.9296	-0.7542	56.07	44.92	2.279	0.7551	4	4	t-test	S
YDL238C	GUD1	0.8923	0.9635	-0.7509	60.64	48.53	3.971	1.048	4	4	t-test	S
YLR079W	SIC1	0.8339	0.9387	-0.7315	30.59	24.76	1.914	2.301	4	4	t-test	S
YOR012W	YOR012W	0.6269	0.839	-0.731	59.79	47.85	0.8545	0.9488	5	4	t-test	S
YPR192W	AQY1	0.8835	0.9608	-0.7219	54.6	43.74	2.124	3.852	4	4	t-test	S
YOR304W	ISW2	0.8363	0.9399	-0.7194	47.16	37.85	1.194	2.828	4	3	t-test	S
YDR306C	YDR306C	0.9427	0.9798	-0.7102	62.08	49.64	6.613	4.129	4	4	t-test	S
YDL153C	SAS10	0.8901	0.9631	-0.704	52.39	41.98	1.154	4.523	4	4	t-test	S
YKR046C	PET10	0.8547	0.9482	-0.6945	58.54	46.83	2.508	1.667	4	4	t-test	S
YBR102C	EXO84	0.8796	0.9602	-0.6926	57.1	45.68	3.152	1.566	4	4	t-test	S
YER035W	EDC2	0.7533	0.9023	-0.6878	54.3	43.47	0.801	1.799	4	4	t-test	S
YBR124W	YBR124W	0.9275	0.9758	-0.6862	66.52	53.13	4.056	5.097	4	4	t-test	S
YJR061W	YJR061W	0.7036	0.8806	-0.682	54.05	43.27	1.166	0.8152	4	4	t-test	S
YER004W	FMP52	0.8959	0.9641	-0.6809	55.36	44.3	2.636	3.706	4	4	t-test	S
YDR400W	URH1	0.8723	0.9561	-0.6784	56.42	45.14	2.85	1.668	4	4	t-test	S
YMR130W	YMR130W	0.9424	0.9798	-0.6727	61.99	49.54	6.749	0.9089	4	4	t-test	S
YGR025W	YGR025W	0.88	0.9602	-0.672	58.34	46.65	3.207	0.6425	4	4	t-test	S
YPR091C	YPR091C	0.8853	0.9612	-0.6705	57.37	45.89	0.9842	4.144	4	4	t-test	S
YIL023C	YKE4	0.8226	0.9329	-0.6612	53.48	42.8	1.779	1.689	4	4	t-test	S
YLR199C	YLR199C	0.8921	0.9635	-0.6557	53.91	43.14	2.39	3.508	4	4	t-test	S
YOR183W	FYV12	0.8511	0.9465	-0.6548	55.48	44.38	2.46	1.139	5	4	t-test	S
YNL201C	PSY2	0.8491	0.9455	-0.6444	48.66	38.98	1.91	2.163	4	4	t-test	S
YJL214W	HXT8	0.91	0.969	-0.6426	53	42.4	3.416	3.293	4	4	t-test	S
YIR031C	DAL7	0.9211	0.9726	-0.6385	63.45	50.67	2.872	4.969	4	4	t-test	S
YGL179C	TOS3	0.7593	0.9057	-0.6361	61.23	48.91	1.563	0.5696	28	28	t-test	S
YMR229C	RRP5	0.8737	0.9568	-0.6291	61.04	48.75	2.646	1.652	4	4	t-test	S
YLR042C	YLR042C	0.9164	0.9715	-0.6267	58.8	46.98	4.038	2.349	4	4	t-test	S
YHR152W	SPO12	0.8537	0.9474	-0.6257	62.2	49.66	1.966	2.088	4	4	t-test	S
YPR034W	ARP7	0.892	0.9635	-0.6216	52.1	41.68	2.767	2.624	4	4	t-test	S
YNR058W	BIO3	0.81	0.9267	-0.6214	59.98	47.91	1.614	1.417	5	4	t-test	S
YNL324W	YNL324W	0.9255	0.9749	-0.6166	71.69	57.16	3.06	4.977	4	4	t-test	S
YEL067C	YEL067C	0.8761	0.9586	-0.6142	55.8	44.6	2.784	1.01	4	4	t-test	S
YER067W	YER067W	0.8303	0.9364	-0.6122	55.52	44.38	0.8262	2.466	4	4	t-test	S
YHR108W	GGA2	0.8469	0.9438	-0.6122	55.21	44.13	0.5601	2.851	4	4	t-test	S
YBR134W	YBR134W	0.8214	0.9326	-0.5977	52.44	41.93	1.158	2.054	4	4	t-test	S
YDL240W	LRG1	0.8438	0.9428	-0.5974	50.45	40.35	1.885	1.628	4	4	t-test	S
YOR189W	IES4	0.8372	0.94	-0.5958	56.51	45.15	1.45	2.097	5	4	t-test	S
YDL129W	YDL129W	0.8963	0.9641	-0.5957	60.18	48.05	2.842	2.459	4	4	t-test	S
YBR165W	UBS1	0.7887	0.9166	-0.5923	58.24	46.51	1.239	1.498	8	8	t-test	S
YGL216W	KIP3	0.8443	0.9428	-0.5884	60.32	48.15	1.89	1.55	4	4	t-test	S
YDL217C	TIM22	0.8129	0.9287	-0.5783	58.45	46.67	1.697	0.761	4	4	t-test	S
YDR235W	PRP42	0.8825	0.9606	-0.5778	61.84	49.34	2.651	1.511	4	4	t-test	S
YLR043C	TRX1	0.5207	0.7801	-0.5768	56.39	45.04	0.5516	0.4645	4	4	t-test	S
YDR480W	DIG2	0.9112	0.9693	-0.5766	56.59	45.19	2.495	3.812	4	4	t-test	S
YDR479C	PEX29	0.8907	0.9632	-0.5683	61.41	49	2.695	1.94	4	4	t-test	S
YNL325C	FIG4	0.944	0.9802	-0.5653	59.79	47.71	1.246	7.292	4	4	t-test	S
YDL167C	NRP1	0.9495	0.9828	-0.5646	62.74	50.05	6.167	3.026	4	4	t-test	S
YLL008W	DRS1	0.785	0.916	-0.5633	60.04	47.91	0.9524	1.557	4	4	t-test	S
YJR050W	ISY1	0.8687	0.9539	-0.5614	60.5	48.27	0.8962	2.969	4	4	t-test	S
YLR168C	YLR168C	0.9168	0.9715	-0.5523	56.85	45.38	3.831	0.5502	4	4	t-test	S
YDR357C	YDR357C	0.88	0.9602	-0.5474	54.97	43.89	2.174	2.111	4	4	t-test	S
YPL232W	SSO1	0.8264	0.9343	-0.5399	54.1	43.2	1.493	1.373	4	3	t-test	S
YPL233W	NSL1	0.9526	0.9848	-0.5386	56.38	45	2.065	8.044	4	4	t-test	S
YDL008W	APC11	0.8065	0.9259	-0.5363	53.77	42.93	1.567	0.376	4	4	t-test	S
YDR502C	SAM2	0.895	0.9641	-0.5251	58.57	46.71	1.637	3.171	4	4	t-test	S
YHL024W	RIM4	0.8888	0.9631	-0.5188	61.83	49.29	2.458	1.626	4	4	t-test	S
YPL196W	OXR1	0.9619	0.9898	-0.5168	56.93	45.42	7.403	3.941	4	3	t-test	S
YLR325C	RPL38	0.6269	0.839	-0.5163	53.41	42.63	0.5133	0.7692	4	4	t-test	S
YGR051C	YGR051C	0.8865	0.9621	-0.5136	57.52	45.88	1.644	2.739	4	4	t-test	S
YDL093W	PMT5	0.7594	0.9057	-0.5014	53.6	42.77	0.938	1.016	4	4	t-test	S
YDR331W	GPI8	0.8173	0.9308	-0.4996	56.47	45.03	1.08	1.554	4	4	t-test	S
YPL108W	YPL108W	0.9651	0.9912	-0.4984	56.73	45.24	8.106	2.671	4	3	t-test	S
YGL047W	ALG13	0.739	0.8967	-0.4975	59.22	47.21	0.7336	1.08	4	4	t-test	S
YDR287W	YDR287W	0.8634	0.9514	-0.4938	58.39	46.55	1.819	1.466	4	4	t-test	S
YDL156W	YDL156W	0.776	0.9134	-0.4908	57.23	45.63	1.015	1.029	4	4	t-test	S
YLR235C	YLR235C	0.933	0.9766	-0.4861	3.667	3.283	3.283	3.667	4	4	t-test	S
YGL075C	MPS2	0.8828	0.9606	-0.4844	53.99	43.07	1.346	2.625	4	4	t-test	S
YOR022C	YOR022C	0.8359	0.9397	-0.4836	52.62	41.98	0.9208	1.889	5	4	t-test	S
YDL017W	CDC7	0.8779	0.9598	-0.4723	56.32	44.89	1.657	2.071	4	4	t-test	S
YNL023C	FAP1	0.8371	0.94	-0.4607	60.71	48.35	1.46	1.044	4	4	t-test	S
YCL064C	CHA1	0.9589	0.9886	-0.4592	64.88	51.65	5.856	4.084	4	4	t-test	S
YMR144W	YMR144W	0.9017	0.9662	-0.4577	60.41	48.12	1.739	2.78	4	4	t-test	S
YPR122W	AXL1	0.808	0.9259	-0.4497	58.18	46.35	1.145	1.002	4	4	t-test	S
YMR104C	YPK2	0.8974	0.9645	-0.4434	60.21	47.95	2.355	1.241	4	4	t-test	S
YGR130C	YGR130C	0.9403	0.9786	-0.4399	60.99	48.56	4.036	2.102	4	4	t-test	S
YDR516C	EMI2	0.8873	0.9627	-0.4394	56.97	45.38	1.891	1.741	4	4	t-test	S
YBL057C	PTH2	0.8394	0.9406	-0.4286	58.04	46.22	1.349	1.057	4	4	t-test	S
YLL012W	YEH1	0.9182	0.9725	-0.4257	59.43	47.32	2.542	2.305	4	4	t-test	S
YGR042W	YGR042W	0.9198	0.9726	-0.4231	59.71	47.53	2.851	1.634	4	4	t-test	S
YDL018C	ERP3	0.9061	0.9676	-0.4156	59.33	47.23	2.438	1.181	4	4	t-test	S
YMR158C-B	YMR158C-B	0.8795	0.9602	-0.4041	57.95	46.13	1.303	1.947	4	4	t-test	S
YGL099W	LSG1	0.9553	0.9865	-0.4015	60.86	48.43	3.809	4.908	4	4	t-test	S
YIL103W	DPH1	0.7686	0.9104	-0.3972	60.93	48.48	0.5279	1.09	4	4	t-test	S
YGR245C	SDA1	0.8979	0.9647	-0.3818	58.4	46.47	1.73	1.821	4	4	t-test	S
YBR024W	SCO2	0.8966	0.9641	-0.3781	60.45	48.09	1.276	2.26	4	4	t-test	S
YFR021W	ATG18	0.9084	0.9689	-0.3751	58.01	46.16	1.523	2.452	4	4	t-test	S
YDR221W	GTB1	0.9245	0.9748	-0.3746	57.16	45.48	2.488	2.065	4	4	t-test	S
YJR146W	YJR146W	0.8304	0.9364	-0.3738	59.79	47.57	0.3008	1.57	4	4	t-test	S
YOR192C	THI72	0.866	0.9528	-0.3671	56.64	45.06	1.025	1.635	5	4	t-test	S
YJL035C	TAD2	0.9203	0.9726	-0.3611	56.57	45.01	1.475	2.887	4	4	t-test	S
YDL108W	KIN28	0.9372	0.9785	-0.3459	54.73	43.54	2.656	2.515	4	4	t-test	S
YIL171W	YIL171W	0.9461	0.9814	-0.3457	58.96	46.88	3.419	2.144	4	4	t-test	S
YOL150C	YOL150C	0.8921	0.9635	-0.3444	61.08	48.56	0.6832	2.217	5	4	t-test	S
YPR038W	YPR038W	0.8964	0.9641	-0.3378	59.09	46.98	1.199	1.964	4	4	t-test	S
YKR031C	SPO14	0.9327	0.9766	-0.3364	55.74	44.33	2.459	2.193	4	4	t-test	S
YJL144W	YJL144W	0.9032	0.9662	-0.3344	54.32	43.21	1.684	1.537	4	4	t-test	S
YBR280C	SAF1	0.9501	0.9828	-0.3338	54.95	43.71	2.84	3.646	4	4	t-test	S
YMR105C	PGM2	0.8852	0.9612	-0.328	59.74	47.49	1.547	1.125	28	28	t-test	S
YLR236C	YLR236C	0.9167	0.9715	-0.3255	55.99	44.52	1.803	1.916	4	4	t-test	S
YLR099C	ICT1	0.8829	0.9606	-0.3245	55.77	44.35	1.465	0.9468	4	4	t-test	S
YNL027W	CRZ1	0.906	0.9676	-0.3216	59.95	47.65	1.734	1.38	4	4	t-test	S
YLL052C	AQY2	0.8909	0.9632	-0.3215	56.74	45.11	1.061	1.791	4	4	t-test	S
YDR447C	RPS17B	0.9166	0.9715	-0.3178	53.82	42.8	1.642	2.041	4	4	t-test	S
YBR038W	CHS2	0.9732	0.9947	-0.3114	68.94	54.75	6.017	4.393	4	4	t-test	S
YFR012W	YFR012W	0.9307	0.9762	-0.3111	58.82	46.75	2.187	2.001	4	4	t-test	S
YLR239C	LIP2	0.9767	0.9965	-0.3095	7.019	5.794	5.794	7.019	4	4	t-test	S
YKL008C	LAC1	0.9324	0.9766	-0.309	56.06	44.57	2.617	0.6278	4	4	t-test	S
YLR227C	ADY4	0.9033	0.9662	-0.3082	57.6	45.78	1.425	1.63	4	4	t-test	S
YDR468C	TLG1	0.8609	0.951	-0.3016	61.1	48.54	1.022	1.017	4	4	t-test	S
YHR117W	TOM71	0.971	0.9939	-0.2995	61.54	48.88	5.772	2.418	4	4	t-test	S
YBR244W	GPX2	0.9429	0.9798	-0.2962	56.69	45.05	1.323	3.527	4	4	t-test	S
YGR095C	RRP46	0.96	0.9889	-0.2948	54.24	43.11	2.369	4.721	4	4	t-test	S
YDL174C	DLD1	0.9274	0.9758	-0.2923	57.17	45.43	2.308	0.5413	4	4	t-test	S
YDR272W	GLO2	0.9501	0.9828	-0.2903	60.73	48.24	3.281	1.196	4	4	t-test	S
YGL151W	NUT1	0.9864	1	-0.2898	13.73	11.08	11.08	7.933	4	4	t-test	S
YHR045W	YHR045W	0.9329	0.9766	-0.2836	52.96	42.09	1.246	2.782	4	4	t-test	S
YDR238C	SEC26	0.9248	0.9748	-0.2826	54.46	43.28	1.782	1.769	4	4	t-test	S
YLR251W	SYM1	0.9758	0.9964	-0.2824	64.68	51.35	5.059	6.24	4	4	t-test	S
YKR004C	ECM9	0.9112	0.9693	-0.2824	56.56	44.94	0.9168	2.099	4	4	t-test	S
YER008C	SEC3	0.965	0.9912	-0.2817	65.96	52.37	4.214	2.932	4	4	t-test	S
YDL096C	YDL096C	0.9394	0.9785	-0.2796	58.37	46.37	1.85	2.637	4	4	t-test	S
YGL258W	VEL1	0.9667	0.9916	-0.2679	59.73	47.43	4.593	1.283	4	4	t-test	S
YDL239C	ADY3	0.939	0.9785	-0.2651	57.61	45.75	1.869	2.337	4	4	t-test	S
YDR119W	YDR119W	0.9653	0.9912	-0.2651	55.98	44.46	3.966	2.876	4	4	t-test	S
YNL144C	YNL144C	0.9301	0.9762	-0.2642	61.18	48.57	0.1823	2.768	4	4	t-test	S
YLR273C	PIG1	0.9099	0.969	-0.2626	57.83	45.93	1.449	1.236	4	4	t-test	S
YMR044W	IOC4	0.9195	0.9726	-0.257	57.21	45.43	1.37	1.717	4	4	t-test	S
YOR289W	YOR289W	0.925	0.9748	-0.2516	59.91	47.56	1.884	0.7214	4	3	t-test	S
YCR035C	RRP43	0.9622	0.9899	-0.2416	56.96	45.22	3.571	1.508	4	4	t-test	S
YDL132W	CDC53	0.945	0.9808	-0.2366	61.13	48.51	2.337	1.304	4	4	t-test	S
YNR012W	URK1	0.9551	0.9865	-0.2251	62.16	49.32	2.067	2.808	4	4	t-test	S
YDR031W	MIC14	0.94	0.9786	-0.2234	57.31	45.48	1.902	1.477	4	4	t-test	S
YER133W	GLC7	0.981	0.9983	-0.2216	44.48	35.34	6.77	0.6658	4	4	t-test	S
YJL138C	TIF2	0.9212	0.9726	-0.2178	50.51	40.11	1.489	0.8712	4	4	t-test	S
YPR053C	YPR053C	0.9589	0.9886	-0.2147	56.95	45.19	2.74	1.898	4	4	t-test	S
YLR392C	YLR392C	0.9059	0.9676	-0.2147	59.58	47.27	1.013	1.177	4	4	t-test	S
YKL185W	ASH1	0.9497	0.9828	-0.2116	62.43	49.52	1.74	2.347	4	4	t-test	S
YLR035C	MLH2	0.8505	0.9463	-0.2111	57.06	45.28	0.6922	0.611	4	4	t-test	S
YLR257W	YLR257W	0.9034	0.9662	-0.2073	57.53	45.64	0.5865	1.434	4	4	t-test	S
YPR130C	YPR130C	0.9746	0.9956	-0.2011	71.27	56.5	3.816	3.618	4	4	t-test	S
YJR012C	YJR012C	0.9656	0.9913	-0.2003	54.81	43.49	0.7013	4.217	4	4	t-test	S
YOR025W	HST3	0.9599	0.9889	-0.1969	56.05	44.47	2.227	2.525	5	4	t-test	S
YNR028W	CPR8	0.9714	0.9939	-0.1959	56.48	44.81	0.4514	5.01	5	4	t-test	S
YER176W	ECM32	0.9593	0.9887	-0.1841	60.47	47.95	1.942	2.434	4	4	t-test	S
YKR097W	PCK1	0.9589	0.9886	-0.1831	58.11	46.08	2.494	1.019	4	4	t-test	S
YAL037W	YAL037W	0.9615	0.9898	-0.1815	61.81	49.01	2.389	1.917	4	4	t-test	S
YNL316C	PHA2	0.949	0.9828	-0.1809	61.9	49.08	1.287	2.159	4	4	t-test	S
YPR140W	TAZ1	0.9568	0.9873	-0.1749	60.93	48.31	1.891	1.961	4	4	t-test	S
YMR141C	YMR141C	0.9494	0.9828	-0.1719	52.98	42.02	1.949	0.4577	4	4	t-test	S
YPR098C	YPR098C	0.98	0.9979	-0.171	57.97	45.96	4.905	1.128	4	4	t-test	S
YDR278C	YDR278C	0.9644	0.9912	-0.169	60.52	47.98	2.693	0.9117	4	4	t-test	S
YGR166W	KRE11	0.9403	0.9786	-0.1678	54.2	42.98	1.453	1.068	4	4	t-test	S
YJR010W	MET3	0.9302	0.9762	-0.1657	59.08	46.84	1.233	0.888	4	4	t-test	S
YGL041C	YGL041C	0.9303	0.9762	-0.1616	57.38	45.49	0.5091	1.611	4	4	t-test	S
YMR264W	CUE1	0.9395	0.9785	-0.1606	57.91	45.91	1.307	1.164	4	4	t-test	S
YBL092W	RPL32	0.9548	0.9865	-0.1599	45.14	35.81	1.791	1.446	4	4	t-test	S
YNL203C	YNL203C	0.9804	0.9982	-0.1589	65.58	51.97	2.936	4.949	4	4	t-test	S
YGR213C	RTA1	0.978	0.9971	-0.1535	57.3	45.42	3.854	1.859	4	4	t-test	S
YJL023C	PET130	0.9389	0.9785	-0.1525	60.13	47.66	1.418	0.8314	28	28	t-test	S
YKL035W	UGP1	0.9839	1	-0.1523	64.44	51.06	5.49	0.2236	4	4	t-test	S
YDR085C	AFR1	0.9695	0.9933	-0.1499	61.35	48.62	2.139	2.605	4	4	t-test	S
YIR017C	MET28	0.9719	0.9942	-0.1415	58.83	46.62	2.833	1.112	4	4	t-test	S
YGL126W	SCS3	0.9884	1	-0.1406	57.32	45.42	6.542	3.733	4	4	t-test	S
YNR032C-A	HUB1	0.9475	0.9823	-0.1365	57.89	45.88	0.9003	1.624	5	4	t-test	S
YOR373W	NUD1	0.9704	0.9937	-0.1321	62.2	49.28	2.122	2.097	4	4	t-test	S
YJL141C	YAK1	0.9915	1	-0.1264	77.05	61.01	1.995	10.73	4	4	t-test	S
YER114C	BOI2	0.9819	0.9986	-0.1188	58.68	46.49	3.765	0.9983	4	4	t-test	S
YMR222C	FSH2	0.9841	1	-0.114	62.64	49.61	2.943	4.043	4	4	t-test	S
YNR054C	ESF2	0.9702	0.9937	-0.1133	63.3	50.14	1.923	1.548	4	4	t-test	S
YMR206W	YMR206W	0.9646	0.9912	-0.1028	61.24	48.5	1.644	0.9782	28	28	t-test	S
YCR060W	TAH1	0.9618	0.9898	-0.09805	57.01	45.14	1.462	0.4388	4	4	t-test	S
YER022W	SRB4	0.969	0.993	-0.09802	59.02	46.73	1.182	1.892	4	4	t-test	S
YPR016C	TIF6	0.9847	1	-0.09716	57.45	45.49	1.717	4.256	4	4	t-test	S
YOR232W	MGE1	0.9871	1	-0.09433	52.6	41.66	3.699	3.033	4	4	t-test	S
YLR033W	RSC58	0.9373	0.9785	-0.09179	57.54	45.56	0.7318	0.6153	4	4	t-test	S
YJR020W	YJR020W	0.9811	0.9983	-0.0898	55.33	43.82	1.063	3.291	4	4	t-test	S
YLR306W	UBC12	0.9919	1	-0.08667	67.04	53.07	3.887	6.487	4	4	t-test	S
YER184C	YER184C	0.9933	1	-0.08419	58.24	46.11	7.149	2.299	4	4	t-test	S
YML043C	RRN11	0.9909	1	-0.07074	57.53	45.54	4.228	2.246	4	4	t-test	S
YOR361C	PRT1	0.9853	1	-0.06787	58.99	46.69	0.3727	3.37	4	4	t-test	S
YPL109C	YPL109C	0.9842	1	-0.05875	58.89	46.6	2.082	0.8911	4	3	t-test	S
YNL251C	NRD1	0.9853	1	-0.05548	60.92	48.2	1.354	2.309	4	4	t-test	S
YKL190W	CNB1	0.9898	1	-0.05499	56.66	44.84	3.087	0.7085	4	4	t-test	S
YCL054W	SPB1	0.9859	1	-0.0498	57.75	45.7	1.771	1.479	4	4	t-test	S
YOL063C	CRT10	0.9871	1	-0.04382	58.32	46.14	1.593	1.67	5	4	t-test	S
YML030W	YML030W	0.993	1	-0.03057	55.98	44.28	2.415	1.594	28	28	t-test	S
YKL136W	YKL136W	0.9977	1	-0.02354	51.74	40.92	5.668	2.595	4	4	t-test	S
YLR180W	SAM1	0.9961	1	-0.0224	52.75	41.72	0.9773	4.051	4	4	t-test	S
YIL061C	SNP1	0.9881	1	-0.01907	55.85	44.17	0.6305	0.9248	4	4	t-test	S
YNL145W	MFA2	0.9937	1	-0.01732	57.68	45.61	1.162	1.512	4	4	t-test	S
YDL031W	DBP10	0.998	1	-0.01549	64.95	51.36	3.562	3.721	4	4	t-test	S
YPR158W	YPR158W	0.9972	1	-0.01194	60.7	48	2.458	0.0809	4	4	t-test	S
YOR094W	ARF3	0.9986	1	-0.006639	60.93	48.17	2.334	2.286	5	4	t-test	S
YLR149C	YLR149C	1	1	-0.0003031	65.21	51.56	3.057	5.888	4	4	t-test	S
YDL033C	SLM3	1	1	0	0	0	0	0	4	4	t-test	S
YDL159W	STE7	1	1	0	0	0	0	0	4	4	t-test	S
YDL160C	DHH1	1	1	0	0	0	0	0	4	4	t-test	S
YDL090C	RAM1	1	1	0	0	0	0	0	4	4	t-test	S
YDR004W	RAD57	1	1	0	0	0	0	0	4	4	t-test	S
YDR369C	XRS2	1	1	0	0	0	0	0	4	4	t-test	S
YDR410C	STE14	1	1	0	0	0	0	0	4	4	t-test	S
YDR227W	SIR4	1	1	0	0	0	0	0	4	4	t-test	S
YDR388W	RVS167	1	1	0	0	0	0	0	4	4	t-test	S
YDR103W	STE5	1	1	0	0	0	0	0	4	4	t-test	S
YER095W	RAD51	1	1	0	0	0	0	0	4	4	t-test	S
YER145C	FTR1	1	1	0	0	0	0	0	4	4	t-test	S
YDR455C	:::GUK1	1	1	0	0	0	0	0	4	4	t-test	S
YFL026W	STE2	1	1	0	0	0	0	0	4	4	t-test	S
YGL026C	TRP5	1	1	0	0	0	0	0	4	4	t-test	S
YGL163C	RAD54	1	1	0	0	0	0	0	4	4	t-test	S
YGR105W	VMA21	1	1	0	0	0	0	0	4	4	t-test	S
YIL011W	TIR3	1	1	0	0	0	0	0	4	4	t-test	S
YHR194W	MDM31	1	1	0	0	0	0	0	4	4	t-test	S
YKL101W	HSL1	1	1	0	0	0	0	0	4	4	t-test	S
YKL053C-A	MDM35	1	1	0	0	0	0	0	4	4	t-test	S
YLR362W	STE11	1	1	0	0	0	0	0	4	4	t-test	S
[truncated: 3,171 more rows]
